# Supplementary material for: A high-quality assembly reveals genomic characteristics, phylogenetic status, and causal genes for leucism plumage of Indian peafowl
Source: Gigascience. 2022 Apr 6;11:giac018. doi: 10.1093/gigascience/giac018 (PMC8985102; doi:10.1093/gigascience/giac018)
Supplement: giac018_Supplemental_Files [file giac018_supplemental_files.zip]

Archive with 2 entries (2 files):
- Supplementary materials.docx
- Supplementary Table S12-Table S19.xlsx
