# Supplementary material for: A high-quality assembly reveals genomic characteristics, phylogenetic status, and causal genes for leucism plumage of Indian peafowl
Source: Gigascience. 2022 Apr 6;11:giac018. doi: 10.1093/gigascience/giac018 (PMC8985102; doi:10.1093/gigascience/giac018)
Supplement: giac018_Supplemental_Files [file giac018_supplemental_files.zip › Supplementary Table S12-Table S19.xlsx]

## Sheet: Table index
Table S12. Functional enrichment of species-specific genes in peafowl compared with the Phasianidaes (chicken, turkey, and Japanese quail)
Table S13. Functional categories of positively selected genes (dN/dS>1) between peafowl and chicken.
Table S14. Functional categories of positively selected genes (dN/dS>1) between peafowl and turkey.
Table S15. Functional enrichment of significantly expansive genes in peafowl
Table S16. Functional enrichment of significantly contractive genes in peafowl
Table S17. GO terms enrichment of positively selected genes in peafowl under branch-site model
Table S18. KEGG pathways of positively selected genes in peafowl under branch-site model
Table S19. Functional categories of positively selected genes in peafowl under branch model

## Sheet: Table S12
Table S12. Functional enrichment of species-specific genes in peafowl compared with the Phasianidaes (chicken, turkey, and Japanese quail)
Category	ID	Terms	Input number	P-Value	Corrected P-Value	Input
KEGG PATHWAY	hsa05217	Basal cell carcinoma	2	0.0015488	0.0485291	Fzd3|TP53
Gene Ontology	GO:0008234	cysteine-type peptidase activity	2	0.000330307	0.0381004	Senp3|ATG4D
Gene Ontology	GO:0035035	histone acetyltransferase binding	2	0.000330307	0.0381004	Foxp3|TP53
Gene Ontology	GO:0005634	nucleus	13	0.000335374	0.0381004	Foxp3|TP53|CCDC106|DIP2A|DIP2B|MYH9|Znf280c|SNAPC2|COMMD3|Senp3|RPL18|DUSP3|Plk5
Gene Ontology	GO:0016020	membrane	8	0.000400973	0.0381004	TGM1|GNAO1|DIP2B|MYH9|Map3k11|Ap1s1|HBS1L|RPL18
Gene Ontology	GO:0007223	Wnt signaling pathway, calcium modulating pathway	2	0.000559836	0.0381004	GNAO1|Fzd3
Gene Ontology	GO:0008137	NADH dehydrogenase (ubiquinone) activity	2	0.000618829	0.0381004	WDR93|NDUFA3
Gene Ontology	GO:0001772	immunological synapse	2	0.000649407	0.0381004	MYH9|DUSP3
Gene Ontology	GO:0042981	regulation of apoptotic process	3	0.000754782	0.0381004	DIP2A|Plk5|TP53
Gene Ontology	GO:0005515	protein binding	20	0.000770867	0.0381004	TGM1|Znf280c|Fzd3|Senp3|NDUFA3|CCDC106|DIP2A|MYH9|Smg9|ZBED1|DUSP3|Map3k11|CCDC22|Etfb|COMMD3|GNAO1|Foxp3|HBS1L|STMP1|TP53
Gene Ontology	GO:0003824	catalytic activity	2	0.000778902	0.0381004	DIP2A|DIP2B
Gene Ontology	GO:0005747	mitochondrial respiratory chain complex I	2	0.000778902	0.0381004	WDR93|NDUFA3
Gene Ontology	GO:0001701	in utero embryonic development	3	0.000810647	0.0381004	TP53|MYH9|Smg9
Gene Ontology	GO:0005829	cytosol	12	0.00105578	0.0403114	TGM1|rasgef1a|CCDC22|TP53|CCDC106|MYH9|Smg9|SNAPC2|Ap1s1|HBS1L|RPL18|DUSP3
Gene Ontology	GO:0005813	centrosome	4	0.00106903	0.0403114	Map3k11|Plk5|TP53|ZBED1
Gene Ontology	GO:0043525	positive regulation of neuron apoptotic process	2	0.00107211	0.0403114	Map3k11|TP53
Gene Ontology	GO:0030971	receptor tyrosine kinase binding	2	0.00141043	0.0483003	TP53|DUSP3
Gene Ontology	GO:0007188	adenylate cyclase-modulating G protein-coupled receptor signaling pathway	2	0.00145586	0.0483003	GALR3|GNAO1

## Sheet: Table S13
Table S12. Functional categories enrichment of positively selected genes (dN/dS>1) between peafowl and chicken.
Category	ID	Terms	Input number	P-Value	Corrected P-Value	Input
KEGG PATHWAY	hsa04640	Hematopoietic cell lineage	5	9.61828e-08	7.46378e-05	HLA-DMB|IL4|Cd7|CD3D|CD3E
KEGG PATHWAY	hsa04658	Th1 and Th2 cell differentiation	4	3.8179e-06	0.00136443	HLA-DMB|IL4|CD3D|CD3E
KEGG PATHWAY	hsa04659	Th17 cell differentiation	4	6.80025e-06	0.00136443	HLA-DMB|IL4|CD3D|CD3E
KEGG PATHWAY	hsa05310	Asthma	3	7.03317e-06	0.00136443	MBP1|IL4|HLA-DMB
KEGG PATHWAY	hsa00480	Glutathione metabolism	3	3.74799e-05	0.00581688	Gpx1|GPX2|GPX4
KEGG PATHWAY	hsa04918	Thyroid hormone synthesis	3	8.31748e-05	0.00922052	Gpx1|Duoxa2|GPX2
KEGG PATHWAY	hsa04660	T cell receptor signaling pathway	3	0.000214521	0.0158988	IL4|CD3D|CD3E
KEGG PATHWAY	hsa04080	Neuroactive ligand-receptor interaction	4	0.00052799	0.0256075	SCTR|Edn1|PPY|NPY
KEGG PATHWAY	hsa05340	Primary immunodeficiency	2	0.000830937	0.0375204	CD3D|CD3E
KEGG PATHWAY	hsa05330	Allograft rejection	2	0.000874062	0.0375204	IL4|HLA-DMB
KEGG PATHWAY	hsa04672	Intestinal immune network for IgA production	2	0.00141787	0.0446364	IL4|HLA-DMB
KEGG PATHWAY	hsa05169	Epstein-Barr virus infection	3	0.00143803	0.0446364	HLA-DMB|CD3D|CD3E
KEGG PATHWAY	hsa05320	Autoimmune thyroid disease	2	0.00164681	0.0491511	IL4|HLA-DMB
Gene Ontology	GO:0043231	intracellular membrane-bounded organelle	9	5.74696e-05	0.00743273	Atp5f1e|CLDN19|Muc13|Spag17|PODXL|Vhl|Cox16|HLA-DMB|irx3
Gene Ontology	GO:0031974	membrane-enclosed lumen	6	0.000113896	0.0110479	Atp5f1e|COL9A2|Spag17|Edn1|Cd79b|Muc13
Gene Ontology	GO:0031090	organelle membrane	5	0.000208321	0.0158988	SUMO1|Atp5f1e|HLA-DMB|Rhob|sptssb
Gene Ontology	GO:0009987	cellular process	11	0.00022537	0.0158988	Duoxa2|slc44a5|GPX2|MBP1|CLDN19|HAUS1|MGP|SCTR|PPY|CD3D|SLC4A8
Gene Ontology	GO:0032838	plasma membrane bounded cell projection cytoplasm	2	0.000339707	0.0207853	Kif17|Spag17
Gene Ontology	GO:0098609	cell-cell adhesion	3	0.000348207	0.0207853	HLA-DMB|CLDN19|CD3D
Gene Ontology	GO:0043226	organelle	9	0.000401476	0.0222533	PODXL|Thrap3|NRGN|GLYATL3|CETN3|HAUS1|Gpx1|Vhl|Cox16
Gene Ontology	GO:0005615	extracellular space	5	0.000491622	0.0254332	GPX2|Cd79b|GPX4|Thrap3|F5
Gene Ontology	GO:0016020	membrane	7	0.000951839	0.0375204	SUMO1|Vhl|Kif17|Fgf13|CAMLG|Cox16|sptssb
Gene Ontology	GO:0110165	cellular anatomical entity	10	0.000967021	0.0375204	Thrap3|Atp5f1e|UBE2C|CLDN19|CETN3|ENDOV|GPX2|HLA-DMB|Muc13|Hepacam
Gene Ontology	GO:0070013	intracellular organelle lumen	5	0.00108294	0.0400172	Edn1|Atp5f1e|CETN3|COL9A2|Vhl
Gene Ontology	GO:0001664	G protein-coupled receptor binding	2	0.00125701	0.0443383	PPY|UTS2B
Gene Ontology	GO:0090132	epithelium migration	2	0.00141787	0.0446364	Gpx1|Edn1

## Sheet: Table S14
Table S13. Functional categories enrichment of positively selected genes (dN/dS>1) between peafowl and turkey.
Category	ID	Terms	Input number	P-Value	Corrected P-Value	Input
KEGG PATHWAY	hsa00480	Glutathione metabolism	3	5.81003e-06	0.00301541	Gpx1|GPX2|GPX4
KEGG PATHWAY	hsa04918	Thyroid hormone synthesis	3	1.29799e-05	0.00336828	Gpx1|Duoxa2|GPX2
Gene Ontology	GO:0043226	organelle	7	0.000175903	0.0304312	PODXL|Thrap3|NRGN|GLYATL3|CETN3|HAUS1|Gpx1
Gene Ontology	GO:0005615	extracellular space	4	0.000406954	0.0431987	GPX2|GPX4|Thrap3|F5
Gene Ontology	GO:0090132	epithelium migration	2	0.000416172	0.0431987	Gpx1|Edn1

## Sheet: Table S15
Table S15. Functional enrichment of significantly expansive genes in peafowl
Category	ID	Terms	Input number	P-Value	Corrected P-Value	Input
KEGG PATHWAY	hsa04650	Natural killer cell mediated cytotoxicity	1	0.0200107	0.0622556	CD244
Gene Ontology	GO:0005525	GTP binding	3	1.70734e-05	0.000478054	Gimap8|GIMAP1|GIMAP2
Gene Ontology	GO:0005783	endoplasmic reticulum	3	0.000330965	0.00463351	Gimap8|GIMAP1|GIMAP2
Gene Ontology	GO:0060732	positive regulation of inositol phosphate biosynthetic process	1	0.0013751	0.0128342	CD244
Gene Ontology	GO:0002323	natural killer cell activation involved in immune response	1	0.00290113	0.0188079	CD244
Gene Ontology	GO:0042288	MHC class I protein binding	1	0.00335856	0.0188079	CD244
Gene Ontology	GO:0032757	positive regulation of interleukin-8 production	1	0.00837878	0.0389771	CD244
Gene Ontology	GO:0032729	positive regulation of interferon-gamma production	1	0.00974426	0.0389771	CD244
Gene Ontology	GO:0005811	lipid droplet	1	0.0142846	0.049996	GIMAP2

## Sheet: Table S16
Table S16. Functional enrichment of significantly contractive genes in peafowl
Category	ID	Terms	Input number	P-Value	Corrected P-Value	Input
KEGG PATHWAY	hsa05416	Viral myocarditis	2	0.000254268	0.00282238	Myh6|Myh7
KEGG PATHWAY	hsa00561	Glycerolipid metabolism	2	0.000262547	0.00282238	ALDH3A2|AKR1A1
KEGG PATHWAY	hsa00010	Glycolysis / Gluconeogenesis	2	0.000324153	0.00334526	ALDH3A2|AKR1A1
KEGG PATHWAY	hsa04260	Cardiac muscle contraction	2	0.000511777	0.00496013	Myh6|Myh7
KEGG PATHWAY	hsa05410	Hypertrophic cardiomyopathy (HCM)	2	0.000559145	0.00497446	Myh6|Myh7
KEGG PATHWAY	hsa04740	Olfactory transduction	3	0.000618304	0.00527687	OR52B2|OR52K1|OR4S1
KEGG PATHWAY	hsa05414	Dilated cardiomyopathy (DCM)	2	0.000634042	0.00527687	Myh6|Myh7
KEGG PATHWAY	hsa04919	Thyroid hormone signaling pathway	2	0.000963571	0.0073118	Myh6|Myh7
KEGG PATHWAY	hsa04261	Adrenergic signaling in cardiomyocytes	2	0.00149318	0.0107011	Myh6|Myh7
KEGG PATHWAY	hsa04217	Necroptosis	2	0.00175724	0.0119307	H2AFX|PLA2G4E
KEGG PATHWAY	hsa04022	cGMP-PKG signaling pathway	2	0.0018643	0.0123331	Myh6|Myh7
KEGG PATHWAY	hsa00340	Histidine metabolism	1	0.00913236	0.0264736	ALDH3A2
KEGG PATHWAY	hsa00592	alpha-Linolenic acid metabolism	1	0.00988986	0.0267601	PLA2G4E
KEGG PATHWAY	hsa00053	Ascorbate and aldarate metabolism	1	0.0106468	0.0273507	ALDH3A2
KEGG PATHWAY	hsa00591	Linoleic acid metabolism	1	0.0114033	0.0276324	PLA2G4E
KEGG PATHWAY	hsa00410	beta-Alanine metabolism	1	0.0129145	0.0287236	ALDH3A2
KEGG PATHWAY	hsa00040	Pentose and glucuronate interconversions	1	0.013292	0.0290621	AKR1A1
KEGG PATHWAY	hsa00620	Pyruvate metabolism	1	0.0151773	0.0320962	ALDH3A2
KEGG PATHWAY	hsa01100	Metabolic pathways	3	0.0159823	0.0329876	ALDH3A2|AKR1A1|PLA2G4E
KEGG PATHWAY	hsa00380	Tryptophan metabolism	1	0.0163069	0.0333903	ALDH3A2
KEGG PATHWAY	hsa00071	Fatty acid degradation	1	0.0170593	0.0341185	ALDH3A2
KEGG PATHWAY	hsa00565	Ether lipid metabolism	1	0.0181868	0.035547	PLA2G4E
KEGG PATHWAY	hsa00280	Valine, leucine and isoleucine degradation	1	0.0185624	0.0360083	ALDH3A2
KEGG PATHWAY	hsa04913	Ovarian steroidogenesis	1	0.0189379	0.0361924	PLA2G4E
KEGG PATHWAY	hsa00330	Arginine and proline metabolism	1	0.0193132	0.0363708	ALDH3A2
KEGG PATHWAY	hsa04370	VEGF signaling pathway	1	0.022685	0.0390183	PLA2G4E
KEGG PATHWAY	hsa00310	Lysine degradation	1	0.022685	0.0390183	ALDH3A2
KEGG PATHWAY	hsa04730	Long-term depression	1	0.023059	0.0393989	PLA2G4E
KEGG PATHWAY	hsa00590	Arachidonic acid metabolism	1	0.0241802	0.0407744	PLA2G4E
KEGG PATHWAY	hsa04664	Fc epsilon RI signaling pathway	1	0.0260461	0.0419993	PLA2G4E
Gene Ontology	GO:0032982	myosin filament	3	4.35621e-08	1.1239e-05	Myh7b|Myh6|Myh7
Gene Ontology	GO:0030898	actin-dependent ATPase activity	3	1.31254e-07	1.69318e-05	Myh7b|Myh6|Myh7
Gene Ontology	GO:0000146	myosin filament	3	2.01521e-07	1.73308e-05	Myh7b|Myh6|Myh7
Gene Ontology	GO:0016459	myosin complex	3	3.47867e-07	2.24374e-05	Myh7b|Myh6|Myh7
Gene Ontology	GO:0001725	stress fiber	3	2.64877e-06	0.000136676	Myh7b|Myh6|Myh7
Gene Ontology	GO:0006081	cellular aldehyde metabolic process	2	7.47914e-06	0.000321603	ALDH3A2|AKR1A1
Gene Ontology	GO:0006941	striated muscle contraction	2	1.63001e-05	0.00046727	Myh6|Myh7
Gene Ontology	GO:0007512	adult heart development	2	1.63001e-05	0.00046727	Myh6|Myh7
Gene Ontology	GO:0014898	cardiac muscle hypertrophy in response to stress	2	1.63001e-05	0.00046727	Myh6|Myh7
Gene Ontology	GO:0005859	muscle myosin complex	2	1.84694e-05	0.00047651	Myh6|Myh7
Gene Ontology	GO:0002026	regulation of the force of heart contraction	2	2.32123e-05	0.000544434	Myh6|Myh7
Gene Ontology	GO:0055010	ventricular cardiac muscle tissue morphogenesis	2	4.75622e-05	0.00101631	Myh6|Myh7
Gene Ontology	GO:0003009	skeletal muscle contraction	2	5.12095e-05	0.00101631	Myh7b|Myh7
Gene Ontology	GO:0005516	calmodulin binding	3	5.92031e-05	0.00107066	Myh7b|Myh6|Myh7
Gene Ontology	GO:0030016	myofibril	2	6.29542e-05	0.00107066	Myh6|Myh7
Gene Ontology	GO:0051015	actin filament binding	3	6.63975e-05	0.00107066	Myh7b|Myh6|Myh7
Gene Ontology	GO:0002027	regulation of heart rate	2	7.14519e-05	0.00108439	Myh6|Myh7
Gene Ontology	GO:0046034	ATP metabolic process	2	8.04831e-05	0.00115359	Myh6|Myh7
Gene Ontology	GO:0016887	ATPase activity	3	8.79504e-05	0.00119427	Myh7b|Myh6|Myh7
Gene Ontology	GO:0030049	muscle filament sliding	2	0.000105391	0.00135954	Myh6|Myh7
Gene Ontology	GO:0060048	cardiac muscle contraction	2	0.000139661	0.00171583	Myh6|Myh7
Gene Ontology	GO:0030017	sarcomere	2	0.000152143	0.00178422	Myh6|Myh7
Gene Ontology	GO:0050911	detection of chemical stimulus involved in sensory perception of smell	3	0.000538309	0.00496013	OR52B2|OR52K1|OR4S1
Gene Ontology	GO:0004984	olfactory receptor activity	3	0.000538309	0.00496013	OR52B2|OR52K1|OR4S1
Gene Ontology	GO:0006936	muscle contraction	2	0.000755001	0.0060872	Myh6|Myh7
Gene Ontology	GO:0051091	positive regulation of DNA-binding transcription factor activity	2	0.000856191	0.00669386	TRIM27|Trim41
Gene Ontology	GO:0030018	Z disc	2	0.00109383	0.0080631	Myh6|Myh7
Gene Ontology	GO:0071222	cellular response to lipopolysaccharide	2	0.00167378	0.0116712	MRC1|Trim41
Gene Ontology	GO:0110095	cellular detoxification of aldehyde	1	0.00229043	0.0137426	AKR1A1
Gene Ontology	GO:0016460	myosin II complex	1	0.00229043	0.0137426	Myh7b
Gene Ontology	GO:0004028	3-chloroallyl aldehyde dehydrogenase activity	1	0.00229043	0.0137426	ALDH3A2
Gene Ontology	GO:0019640	glucuronate catabolic process to xylulose 5-phosphate	1	0.00229043	0.0137426	AKR1A1
Gene Ontology	GO:0004930	G protein-coupled receptor activity	3	0.00258204	0.0143603	OR52B2|OR52K1|OR4S1
Gene Ontology	GO:0055009	atrial cardiac muscle tissue morphogenesis	1	0.00267169	0.0143603	Myh6
Gene Ontology	GO:2001137	positive regulation of endocytic recycling	1	0.00267169	0.0143603	PLA2G4E
Gene Ontology	GO:0051127	positive regulation of actin nucleation	1	0.00267169	0.0143603	TRIM27
Gene Ontology	GO:0043878	glyceraldehyde-3-phosphate dehydrogenase (NAD+) (non-phosphorylating) activity	1	0.00267169	0.0143603	ALDH3A2
Gene Ontology	GO:0090281	negative regulation of calcium ion import	1	0.00305281	0.0157525	TRIM27
Gene Ontology	GO:0014883	transition between fast and slow fiber	1	0.00305281	0.0157525	Myh7
Gene Ontology	GO:0070292	N-acylphosphatidylethanolamine metabolic process	1	0.0034338	0.0172663	PLA2G4E
Gene Ontology	GO:0001561	fatty acid alpha-oxidation	1	0.00381465	0.0172663	ALDH3A2
Gene Ontology	GO:0048739	cardiac muscle fiber development	1	0.00381465	0.0172663	Myh6
Gene Ontology	GO:0043462	regulation of ATPase activity	1	0.00381465	0.0172663	Myh6
Gene Ontology	GO:0044598	doxorubicin metabolic process	1	0.00381465	0.0172663	AKR1A1
Gene Ontology	GO:0071225	cellular response to muramyl dipeptide	1	0.00381465	0.0172663	Trim41
Gene Ontology	GO:0044597	daunorubicin metabolic process	1	0.00381465	0.0172663	AKR1A1
Gene Ontology	GO:0008106	alcohol dehydrogenase (NADP+) activity	1	0.00457595	0.0203551	AKR1A1
Gene Ontology	GO:0004032	alditol:NADP+ 1-oxidoreductase activity	1	0.0049564	0.0208617	AKR1A1
Gene Ontology	GO:0004033	aldo-keto reductase (NADP) activity	1	0.0049564	0.0208617	AKR1A1
Gene Ontology	GO:0061630	ubiquitin protein ligase activity	2	0.00528697	0.0208617	TRIM27|Trim41
Gene Ontology	GO:0004029	aldehyde dehydrogenase (NAD+) activity	1	0.00533671	0.0208617	ALDH3A2
Gene Ontology	GO:0030239	myofibril assembly	1	0.00533671	0.0208617	Myh6
Gene Ontology	GO:0032897	negative regulation of viral transcription	1	0.00533671	0.0208617	TRIM27
Gene Ontology	GO:0001741	XY body	1	0.00533671	0.0208617	H2AFX
Gene Ontology	GO:0042641	actomyosin	1	0.00533671	0.0208617	Myh7b
Gene Ontology	GO:0038024	cargo receptor activity	1	0.00571688	0.0218473	MRC1
Gene Ontology	GO:0071625	vocalization behavior	1	0.00609692	0.0218473	Myh7b
Gene Ontology	GO:0046596	regulation of viral entry into host cell	1	0.00609692	0.0218473	TRIM27
Gene Ontology	GO:1902187	negative regulation of viral release from host cell	1	0.00609692	0.0218473	TRIM27
Gene Ontology	GO:0001673	male germ cell nucleus	1	0.00609692	0.0218473	H2AFX
Gene Ontology	GO:0046475	glycerophospholipid catabolic process	1	0.00609692	0.0218473	PLA2G4E
Gene Ontology	GO:0047498	calcium-dependent phospholipase A2 activity	1	0.00647683	0.0228907	PLA2G4E
Gene Ontology	GO:0032609	interferon-gamma production	1	0.00685659	0.0239054	TRIM27
Gene Ontology	GO:0016410	N-acyltransferase activity	1	0.00723623	0.0242461	PLA2G4E
Gene Ontology	GO:0030048	actin filament-based movement	1	0.00723623	0.0242461	Myh7b
Gene Ontology	GO:0036149	phosphatidylinositol acyl-chain remodeling	1	0.00723623	0.0242461	PLA2G4E
Gene Ontology	GO:0010314	phosphatidylinositol-5-phosphate binding	1	0.00761572	0.0251905	PLA2G4E
Gene Ontology	GO:0005537	mannose binding	1	0.00799508	0.0261105	MRC1
Gene Ontology	GO:0004745	retinol dehydrogenase activity	1	0.00837431	0.0262602	AKR1A1
Gene Ontology	GO:0036150	phosphatidylserine acyl-chain remodeling	1	0.00837431	0.0262602	PLA2G4E
Gene Ontology	GO:0030904	retromer complex	1	0.00837431	0.0262602	TRIM27
Gene Ontology	GO:0007186	G protein-coupled receptor signaling pathway	3	0.00845384	0.0262602	OR52B2|OR52K1|OR4S1
Gene Ontology	GO:1901687	glutathione derivative biosynthetic process	1	0.0087534	0.0262602	AKR1A1
Gene Ontology	GO:0034314	Arp2/3 complex-mediated actin nucleation	1	0.0087534	0.0262602	TRIM27
Gene Ontology	GO:0032703	negative regulation of interleukin-2 production	1	0.0087534	0.0262602	TRIM27
Gene Ontology	GO:0070584	mitochondrion morphogenesis	1	0.00913236	0.0264736	Myh7b
Gene Ontology	GO:0090398	cellular senescence	1	0.00913236	0.0264736	H2AFX
Gene Ontology	GO:0090734	site of DNA damage	1	0.00951118	0.0267601	H2AFX
Gene Ontology	GO:0071353	cellular response to interleukin-4	1	0.00988986	0.0267601	MRC1
Gene Ontology	GO:0036152	phosphatidylethanolamine acyl-chain remodeling	1	0.00988986	0.0267601	PLA2G4E
Gene Ontology	GO:0003677	DNA binding	3	0.0101144	0.0267601	ZNF879|TRIM27|H2AFX
Gene Ontology	GO:0007283	spermatogenesis	2	0.0102479	0.0267601	TRIM27|H2AFX
Gene Ontology	GO:0102568	phospholipase A2 activity consuming 1,2-dioleoylphosphatidylethanolamine)	1	0.0102684	0.0267601	PLA2G4E
Gene Ontology	GO:0007422	peripheral nervous system development	1	0.0102684	0.0267601	ALDH3A2
Gene Ontology	GO:0102567	phospholipase A2 activity (consuming 1,2-dipalmitoylphosphatidylcholine)	1	0.0102684	0.0267601	PLA2G4E
Gene Ontology	GO:0005657	replication fork	1	0.0102684	0.0267601	H2AFX
Gene Ontology	GO:0080025	phosphatidylinositol-3,5-bisphosphate binding	1	0.0110251	0.0273507	PLA2G4E
Gene Ontology	GO:0000794	condensed nuclear chromosome	1	0.0110251	0.0273507	H2AFX
Gene Ontology	GO:0036151	phosphatidylcholine acyl-chain remodeling	1	0.0110251	0.0273507	PLA2G4E
Gene Ontology	GO:0004623	phospholipase A2 activity	1	0.0110251	0.0273507	PLA2G4E
Gene Ontology	GO:0019228	neuronal action potential	1	0.0114033	0.0276324	Myh7b
Gene Ontology	GO:0043325	phosphatidylinositol-3,4-bisphosphate binding	1	0.0117813	0.0276324	PLA2G4E
Gene Ontology	GO:0045814	negative regulation of gene expression, epigenetic	1	0.0117813	0.0276324	TRIM27
Gene Ontology	GO:0070273	phosphatidylinositol-4-phosphate binding	1	0.0117813	0.0276324	PLA2G4E
Gene Ontology	GO:0071480	cellular response to gamma radiation	1	0.0117813	0.0276324	H2AFX
Gene Ontology	GO:0045739	positive regulation of DNA repair	1	0.0121591	0.0280094	H2AFX
Gene Ontology	GO:0031032	actomyosin structure organization	1	0.0121591	0.0280094	Myh7b
Gene Ontology	GO:0007017	microtubule-based process	1	0.0125369	0.0283729	TUBA4B
Gene Ontology	GO:0000077	DNA damage checkpoint	1	0.0125369	0.0283729	H2AFX
Gene Ontology	GO:0008016	regulation of heart contraction	1	0.0129145	0.0287236	Myh6
Gene Ontology	GO:0019901	protein kinase binding	2	0.0131653	0.0290312	TRIM27|Myh6
Gene Ontology	GO:0016567	protein ubiquitination	2	0.0145469	0.0315386	TRIM27|Trim41
Gene Ontology	GO:0045214	sarcomere organization	1	0.0148005	0.031821	Myh6
Gene Ontology	GO:0005547	phosphatidylinositol-3,4,5-trisphosphate binding	1	0.0151773	0.0320962	PLA2G4E
Gene Ontology	GO:0006342	chromatin silencing	1	0.0155539	0.0323622	H2AFX
Gene Ontology	GO:0003774	motor activity	1	0.0155539	0.0323622	Myh7b
Gene Ontology	GO:0005524	ATP binding	3	0.0168886	0.0341185	Myh7b|Myh6|Myh7
Gene Ontology	GO:0070534	protein K63-linked ubiquitination	1	0.0170593	0.0341185	TRIM27
Gene Ontology	GO:0010212	response to ionizing radiation	1	0.0174352	0.0346023	H2AFX
Gene Ontology	GO:0032266	phosphatidylinositol-3-phosphate binding	1	0.0178111	0.0350784	PLA2G4E
Gene Ontology	GO:0032720	negative regulation of tumor necrosis factor production	1	0.0189379	0.0361924	TRIM27
Gene Ontology	GO:0007519	skeletal muscle tissue development	1	0.0193132	0.0363708	Myh7b
Gene Ontology	GO:0030148	sphingolipid biosynthetic process	1	0.0200634	0.0375099	ALDH3A2
Gene Ontology	GO:0005903	brush border	1	0.0208131	0.0382269	Myh7b
Gene Ontology	GO:0000781	chromosome, telomeric region	1	0.0211878	0.0382269	H2AFX
Gene Ontology	GO:0006303	double-strand break repair via nonhomologous end joining	1	0.0211878	0.0382269	H2AFX
Gene Ontology	GO:0006006	glucose metabolic process	1	0.0211878	0.0382269	AKR1A1
Gene Ontology	GO:0003684	damaged DNA binding	1	0.0211878	0.0382269	H2AFX
Gene Ontology	GO:0005544	calcium-dependent phospholipid binding	1	0.0215623	0.0386325	PLA2G4E
Gene Ontology	GO:0005778	peroxisomal membrane	1	0.0219367	0.0387648	ALDH3A2
Gene Ontology	GO:0006644	phospholipid metabolic process	1	0.0219367	0.0387648	PLA2G4E
Gene Ontology	GO:0010508	positive regulation of autophagy	1	0.0223109	0.0390183	TRIM27
Gene Ontology	GO:0032880	regulation of protein localization	1	0.022685	0.0390183	TRIM27
Gene Ontology	GO:0035861	site of double-strand break	1	0.0234329	0.0397742	H2AFX
Gene Ontology	GO:0006302	double-strand break repair	1	0.0245536	0.0409377	H2AFX
Gene Ontology	GO:0005886	plasma membrane	5	0.0245944	0.0409377	OR52B2|OR52K1|OR4S1|PLA2G4E|MRC1
Gene Ontology	GO:0051321	meiotic cell cycle	1	0.0249269	0.0412253	H2AFX
Gene Ontology	GO:0000786	nucleosome	1	0.0253001	0.0413128	H2AFX
Gene Ontology	GO:0008217	regulation of blood pressure	1	0.0253001	0.0413128	Myh6
Gene Ontology	GO:0042803	protein homodimerization activity	2	0.0257802	0.041832	ALDH3A2|TRIM27
Gene Ontology	GO:0022900	electron transport chain	1	0.0264189	0.0423358	AKR1A1
Gene Ontology	GO:0021987	cerebral cortex development	1	0.0267915	0.042668	H2AFX
Gene Ontology	GO:0009055	electron transfer activity	1	0.0282808	0.0447634	AKR1A1
Gene Ontology	GO:0006469	negative regulation of protein kinase activity	1	0.0286528	0.0450757	TRIM27
Gene Ontology	GO:0001618	virus receptor activity	1	0.0290246	0.0453839	MRC1
Gene Ontology	GO:0008544	epidermis development	1	0.0305107	0.0474202	ALDH3A2
Gene Ontology	GO:0042147	retrograde transport, endosome to Golgi	1	0.0308819	0.0477097	TRIM27
Gene Ontology	GO:0000724	double-strand break repair via homologous recombination	1	0.0312529	0.0479938	H2AFX
Gene Ontology	GO:0006334	nucleosome assembly	1	0.0316238	0.0479938	H2AFX
Gene Ontology	GO:0005546	phosphatidylinositol-4,5-bisphosphate binding	1	0.0316238	0.0479938	PLA2G4E

## Sheet: Table S17
Table S17. GO terms enrichment of positively selected genes in peafowl under branch-site model
Category	ID	Terms	Input number	P-Value	Corrected P-Value	Input
Gene Ontology	GO:0005515	protein binding	2079	1.73219415432e-320	1.13510682933e-316	Strn3|HSPA9|B2M|LIFR|PDCD10|SQLE|ube2i|ndor1|PIK3CB|CRBN|ZC3H15|ZC3H14|TMEM59|Mitf|MEI4|DHX8|PPHLN1|TCOF1|NSRP1|Spg7|XPC|CRB1|CEP85|ORM1|G2E3|Mettl5|Cebpz|MAK|RAD54L2|MYO3A|Aven|ITGA4|ITGA6|Mllt3|GTF3C1|MGST1|DENND4A|IQSEC1|SWAP70|UFSP2|ZNF451|XPO4|LEMD3|TTK|MYPN|WSB1|FAM169A|Ccnk|Nlrx1|THSD1|Kyat1|HMCN1|Rab5if|TACR3|ANAPC4|ATAD5|GPSM2|HLCS|PSMD12|Stx11|Xiap|FTCD|UTP20|Tedc1|NUP133|NDUFAF1|FKTN|I…
Gene Ontology	GO:0005737	cytoplasm	906	1.56998e-123	5.14405e-120	ERRFI1|RNF17|UFL1|Gas2l3|BUB1B|HSPA9|CPD|SCG2|AGA|HIPK3|UCHL5|CCDC141|SEC23IP|GALM|ANKIB1|CPQ|Xpnpep1|DUSP27|OTUD7A|SMG7|SMG6|SCAF8|PIK3CB|FAN1|NPC1|APBB2|TSC1|LANCL1|ZC3H14|IRAK2|WEE2|SRPK2|IRAK4|DAZL|Snx1|DIAPH1|XPC|Nap1l4|PTGR1|PTGR2|PIK3C2B|MTUS2|IQCG|IFRD1|CEP112|OCA2|EEF2|IQCH|GATA2|NDC1|AKAP6|MYD88|ADRA1D|Ift80|TNMD|GRB10|CEP295|EIF2D|SNAP29|Ift88|CEP290|AHR|STARD9|DACT2|PLXDC1|GPR119|Ipo9…
Gene Ontology	GO:0005829	cytosol	957	1.00772e-121	2.2012e-118	Prdm16|ERRFI1|EIF2D|BUB1B|CPD|SCG2|RIC1|FKBP4|MOCS2|POGLUT2|SEC23IP|PDCD10|Cdc27|Xpnpep1|OTUD7A|COMMD8|SMG6|RAP1GAP2|PIK3CB|ZFYVE16|SMG8|TSC1|PCCB|ZC3H15|IRAK2|OFD1|SRPK2|IRAK4|Cnksr2|DHX8|C2CD2|Snx1|FBXO11|MAN2C1|DIAPH1|WDR1|Faf1|PIK3C2B|OSBPL9|IQCG|ALS2CL|OSBPL6|Picalm|OSBPL5|P4HA2|MYD88|AKAP1|STIL|Hacl1|GRB10|CEP295|G2E3|SNAP29|CEP290|AHR|POP1|DRC1|Ipo9|Cebpz|STARD5|TNKS|FBXW10|RASGRP1|Aven|RA…
Gene Ontology	GO:0005654	nucleoplasm	714	1.83015e-94	2.99824e-91	Prdm16|Strn3|FAM222B|SCG2|P4HA2|MOCS2|POGLUT2|ZFX|Ccnk|ube2i|COMMD8|ndor1|Rbp3|PIK3CB|BTAF1|nle1|Mitf|WEE2|VEZF1|DHX8|PPHLN1|FBXO11|MAN2C1|NSRP1|Faf1|PIK3C2B|GATA2|POLR3F|TTI2|GTSE1|SNAP29|DDX47|PIDD1|AHR|RHBDD2|Cebpz|CTCF|TNKS|Rpp40|DTL|RRP1B|Pnisr|zfpm1|Aftph|Mllt3|POLR1A|POLR1B|IMPAD1|UROD|CCT8|BMS1|XPO4|MST1|NAIF1|BLZF1|Nphp4|NR1H4|Xrcc5|Ubash3a|TICRR|NCAPD3|BLM|CDC45|ING4|Psmc1|Tubgcp2|NUFIP…
Gene Ontology	GO:0005634	nucleus	840	1.41402e-74	1.85322e-71	Prdm16|ERRFI1|RNF17|PPEF2|CTC1|Ptpmt1|SCG2|HIPK3|UCHL5|MFAP3|NEK9|Ccnk|OTUD7A|SMG7|SMG6|SCAF8|NPC1|APBB2|CFAP36|TSC1|SRPK2|CRBN|ZC3H14|Mitf|WEE2|OFD1|TNFSF13B|IRAK4|VEZF1|DHX8|C2CD2|DIAPH1|Faf1|Nap1l4|RIBC2|IFRD1|GATA2|Picalm|MYD88|ADRA1D|SHLD2|MBTD1|Mettl5|DDX47|CEP290|AHR|POP1|MYRFL|MIPOL1|Cebpz|MAK|Mettl23|CTCF|TNKS|Rpp40|DTL|RRP1B|zfpm1|HSP90B1|Mllt3|MGST1|DENND4A|BAZ2B|UFSP2|ZNF451|RPL7A|Six…
Gene Ontology	GO:0016020	membrane	448	5.68733e-67	6.21151e-64	MFGE8|GPAT4|PCSK6|PCSK7|RIC1|B2M|P4HA1|SLC27A4|LEMD3|PIK3CB|SLC28A1|APBB2|CRBN|OFD1|Snx1|Pes1|SLC45A3|PIK3C2B|OSBPL9|EEF2|OSBPL6|Picalm|OSBPL5|Nipal1|AKAP1|AKAP2|GTSE1|DDX47|CEP290|PRR11|Ipo9|EVL|RASGRP1|Aven|PKD2L1|ANO6|ITGA4|HSP90B1|Sc5d|GTF3C1|IMPAD1|Slc22a3|IQSEC1|RPL7A|TTK|Nphp1|NF1|HRH1|SNX33|Xrcc5|HEATR5B|Cdh23|DSP|NCAPD3|HID1|Abca2|VEGFC|Psmc1|Tubgcp2|SLC39A3|NUFIP2|PLXNC1|ANKRD27|Ints1|Z…
Gene Ontology	GO:0005886	plasma membrane	738	1.13361e-62	1.06122e-59	Kcnh7|Strn3|UBL3|CPD|B2M|MFAP3|LIFR|PDCD10|CRLF2|Selp|Pecam1|CD8B|PTGER4|SLC28A3|GPR182|SLC28A1|TSC1|LANCL1|TMEM59|IRAK2|LMBRD1|IRAK4|unc93a|DHX8|CTNNAL1|DIAPH1|WDR1|XPC|PCSK6|CRB1|IL2RB|SLC45A3|CAMKV|PIK3C2B|Vipr2|CSF3R|Gcgr|OSBPL6|Picalm|F5|ADRA1D|AKAP2|C3ar1|CEP295|RBSN|SNAP29|GPR119|IL7R|RASGRP3|RASGRP1|ANO9|TNFSF15|DTL|QSOX2|Pnisr|ANO6|ITGA4|ITGA6|MCF2L|SLC6A14|MGST1|TRAF7|DENND4C|EDNRA|IFIT…
Gene Ontology	GO:0005524	ATP binding	328	1.60175e-51	1.31203e-48	MUSK|KIF18A|ZRANB3|BUB1B|PCCB|MLH3|HSPA9|PLK4|BTAF1|GCLC|IKBKB|PKDCC|ACVR2A|SWAP70|Acly|Smc6|Dhx32|Ripk4|EEF2K|UBA1|POLQ|Pars2|MAP3K2|PIK3CB|MAP3K1|NEK1|MAP3K4|KIFC3|TOR3A|mcm4|Gak|DGKE|MAGI1|LIG3|IRAK2|WEE2|MKKS|SRPK2|MAP3K21|PKM|IRAK4|Cnksr2|DHX8|CBLB|TDRD9|IARS|TRMU|VWA8|VRK2|Abcg8|Tie1|CLCN6|Mars2|CAMKV|PIK3C2B|EPHA1|OBSCN|PMS1|PMS2|STK17B|ACOT12|HIPK3|TWF2|LMTK2|ACSL3|MST1R|DDX47|KIT|smarcal…
Gene Ontology	GO:0016021	integral component of membrane	573	2.08454e-45	1.51778e-42	PGAP1|GPAT4|TMCO4|ZDHHC18|MFAP3|ALG11|LEMD3|SQLE|CWH43|ARMH4|PTGER4|GPR182|SYNE1|Tmie|TMEM59|LMBRD1|unc93a|C2CD2|SLITRK2|PTDSS1|SLC45A3|RIC3|Dlk2|TMEM184C|OSBPL5|PRRG4|Nipal1|AKAP1|PRRG3|CNPPD1|MYRFL|GPR119|slc49a3|IL7R|ANO9|TNFSF15|DTL|LRIT3|EVC|Sc5d|MGST1|IMPAD1|CYP2U1|TMEM132B|AGPAT4|DIO1|TMEM260|DSEL|slc12a9|Cdh23|Rnft2|THSD1|CHST8|GPAM|Abca2|CHST3|Rab5if|TMEM196|Ints1|ZDHHC5|acp2|ZDHHC6|ERMP…
Gene Ontology	GO:0070062	extracellular exosome	376	6.02997e-40	3.95144e-37	UBL3|HSPA9|B2M|Serpinf1|LIFR|GALM|PDCD10|CPQ|Pecam1|MFGE8|TOR3A|TMEM59|WDR1|ARHGEF18|PTGR1|CRB2|IQCG|ORM1|ANO6|ITGA4|Pter|HSP90B1|Mllt3|GPLD1|CCT8|CCT2|PEPD|APOH|PCLO|Ubash3a|DSP|HID1|RAP1GDS1|GART|GARS|acp2|PSMD12|CD14|FTCD|VWF|CYP2J2|ACP1|NAPEPLD|IGF2R|Clrn3|GPRC5B|Pdxk|SMC2|NEDD4|Sh3bp4|GGH|BEND7|LAMA3|LAMA4|BROX|MXRA5|TMEM63A|F2|F3|ALK|GPR155|F9|LSP1|ALB|GEMIN4|CDK5RAP2|SARS|MGRN1|Trhde|TOM1|…
Gene Ontology	GO:0046872	metal ion binding	383	3.18285e-34	1.89611e-31	Prdm16|MUSK|RNF17|SEC23IP|ANKIB1|CPQ|SMG6|AMZ1|ZFYVE16|CRBN|ZC3H15|ZC3H14|MAN2C1|RIOK3|ARHGEF18|SLC38A9|MAK|ITGA8|ANO6|zfpm1|ITGA4|ITGA6|POLR1B|IMPAD1|BAZ2B|ZNF451|Prmt3|RSBN1L|ZNF511|PDLIM1|PDLIM3|Rnft2|ING4|GART|GARS|ING3|Znf592|Rffl|ERMP1|ZC3H6|PDE6B|Rufy1|Xiap|Sall3|ZNF292|Cacna1h|Dgkq|ZNF831|Bmpr2|ZNF839|POLL|POLH|NEURL1B|Klf15|RNF157|LNPK|BFAR|TAF1B|ZFYVE21|ZFYVE26|LMO7|MGRN1|B4galt6|FYCO1|…
Gene Ontology	GO:0005813	centrosome	147	3.81637e-33	2.08406e-30	BCL2L1|PIBF1|PLK3|PLK4|Pde4dip|KIFAP3|Cep126|POLR3H|CDC45|POC1A|POC1B|CEP120|CCDC88C|Hnmt|CCDC14|CCDC13|WDR60|HAUS1|FLCN|BRCA2|CENPF|sgo1|Rad18|CEP192|MTUS2|CEP112|MDM1|CEP85|KIFC3|CEP350|ZFYVE26|TTI2|Ift80|HEPACAM2|CEP295|SNAP29|Ift88|GSK3B|MAMLD1|PLEKHA7|PKHD1|MAK|CCDC66|DTL|POC5|SLAIN2|OFD1|PGS1|CEP290|SKI|CEP97|GLE1|STIL|NEK2|C7orf31|NEK1|HAUS3|NEK8|NEK9|DISC1|Nphp4|TNFSF13B|Ttc19|PROCR|ODF2|…
Gene Ontology	GO:0005794	Golgi apparatus	210	1.4344e-29	7.23048e-27	AVPR1B|GSS|Strn3|Gabarapl2|GNPTAB|NCF1|MAN1B1|Pde4dip|PKDCC|SEC23IP|Rnf144a|PDCD10|CPQ|TMEM173|Cep83|SPG21|Sppl3|B3GNT9|SYNE1|KIFC3|Fut7|GOLGA1|Ndfip1|GOLGA3|Gak|P3H2|CLINT1|UBXN2B|KIAA0319L|PPHLN1|Snx1|AQP2|TSNAX|LIPG|COG3|ZDHHC18|OSBPL9|slc30a8|FNDC3A|Zdhhc23|CEP85|RAB36|Picalm|PXYLP1|OSBPL11|LMTK2|MBTPS1|ACSL3|APP|B2M|PIDD1|FAT2|ATP8B1|RHBDD2|TLR4|SYT1|RAB7B|PLEKHA8|VIPAS39|TNKS|RASGRP1|KIFAP3…
Gene Ontology	GO:0005739	mitochondrion	243	1.63224e-29	7.64005e-27	BCL2L1|MRPP3|FAM124B|PCCB|HSPA9|GLRX2|P4HA1|NAIF1|FDXR|DISC1|SYNE2|SLC25A10|Mrpl2|SMAP2|MTRF1L|Pars2|MMADHC|OTC|Mfn2|NDUFA10|LIG3|Coq4|TRPV1|Noa1|Ccn6|Atpaf1|TRMU|SLIT1|MRPS9|Spg7|XPC|COX11|Osgepl1|Polb|AMACR|SLC25A20|QTRT2|TMEM71|ACOT7|Dhx32|HSDL1|Mrpl30|GHITM|HEMK1|Hjurp|AKAP1|STOM|Nlrx1|Casp8ap2|MAATS1|MCUB|GSK3B|NFS1|MRPL42|DARS2|Ppp1r13b|GRIP1|SERAC1|UQCRC2|DHODH|UQCRC1|ZNF217|D2HGDH|CYB5R3|…
Gene Ontology	GO:0003723	RNA binding	254	1.18065e-28	5.15787e-26	Farsb|DDX51|Utp3|Rcc1l|DIS3L|Cdkn2aip|Wbp11|UCHL5|Ylpm1|REXO5|REXO4|SEC23IP|SYNE1|CANX|ube2i|SMG6|Elac2|Rpl38|CNGB1|BCLAF1|MOV10L1|HSPA9|ZC3H15|UBR5|Helz2|Nufip1|NOL11|TUT4|Noa1|DHX8|PPHLN1|TDRD9|TCOF1|DIAPH1|LAS1L|BARD1|Pes1|TRIM25|Nop2|Nap1l4|UTP14A|RBM43|DDX27|TPR|Dhx32|Brf1|TRMT1L|Ckap4|Toe1|TWF2|AKAP1|SUGP2|RBM48|ARCN1|NOL8|SPEN|MRPL42|DND1|GRB7|Cebpz|PCDH20|TASOR|FAM98B|RRP1B|Pnisr|RPL4|RPL…
Gene Ontology	GO:0005783	endoplasmic reticulum	207	1.09683e-27	4.4922e-25	BCL2L1|PGAP1|GSS|PTGS2|AGMO|GPAT4|PCSK6|ZDHHC18|AGA|MAN1B1|TPBG|Golt1a|P4HA1|DBH|Clec18a|CPQ|PLIN2|SQLE|CANX|FURIN|PIGZ|CERS5|CLDN14|DISC1|FNDC5|ZP2|Pigl|Agr3|TOR3A|P3H2|Rnf103|CYP51A1|SLC36A1|Zdhhc1|Ccn6|HHAT|pdxdc1|VRK2|TMEM131L|Thbs4|PIK3C2B|LSG1|P3h3|HMGCR|Zdhhc23|Ckap4|PLD4|P4HA2|ACSL3|LDAH|Smpd4|ATP8B1|RHBDD1|TRIM59|ATP11A|ITGA8|CYB5R4|CYB5R3|SEC23IP|Zdhhc12|IKBIP|RPL5|HSP90B1|NTSR1|srebf2|…
Gene Ontology	GO:0005730	nucleolus	181	7.45481e-27	2.87361e-24	Utp6|ZFX|Utp3|NOL8|Cdkn2aip|FBXO11|PLK4|PODXL|REXO5|REXO4|SMG6|Setmar|PIK3CB|nle1|HSPA9|GOLGA3|ZC3H15|ZC3H14|MAGI1|URB2|Nufip1|NOL11|TUT4|KIAA0319L|Abtb1|TCOF1|LAS1L|XPC|Nop2|DOCK4|UTP14A|SNAPC1|REV3L|MDM2|CEP85|TDP2|Toe1|Hjurp|Fam207a|Dnajc2|L3MBTL1|TERF1|SPTY2D1|CTCF|KATNBL1|DTL|RRP1B|LRRC34|RPL4|RPL5|DNAJC21|FMN2|Pes1|POLR1B|coil|FEN1|NOP14|TRAF7|HELB|IQSEC1|Kat6a|DHX33|NEK11|DHX37|MPHOSPH8|RP…
Gene Ontology	GO:0043231	intracellular membrane-bounded organelle	172	4.71605e-26	1.62654e-23	PARG|GSS|ZRANB1|RIC3|GLRX2|PODXL|OSBPL1A|P4HA1|SEC23IP|Rnf144a|CPQ|Dnm1l|SQLE|POLR3H|SPG21|SYT13|Pcsk2|Syndig1|PIK3CB|Sun1|ZFYVE16|Rangap1|CCDC93|Gak|CLINT1|DCT|Kin|Snx1|pdxdc1|OSBPL11|XPC|CTSC|CLCN6|LRRC2|AHRR|ARRDC4|AMACR|RUBCNL|FHOD3|Wbp11|Epn2|OSBPL6|HSDL1|Picalm|OSBPL5|HPSE|DBH|RBBP8|P4HA2|ZFYVE9|amer1|HEPACAM2|GRB14|RHO|RNF6|TYR|CNST|Dram2|OSBPL9|PKD2L1|SPTAN1|Aftph|MCUB|srebf2|EXOSC8|GPLD1…
Gene Ontology	GO:0005887	integral component of plasma membrane	242	3.02574e-24	9.91385e-22	AVPR1B|MUSK|Kcnh7|ADAM23|Slc39a10|PODXL|TPBG|Slc6a19|LIFR|RAPGEF2|Tnfrsf4|STAB1|BOC|Selp|ROS1|SLC39A12|Pecam1|Itgb3|CD8B|Elk3|SLC28A3|SLC28A1|UPK1B|SLC34A1|PROKR1|GAL3ST1|TRPV1|Ffar4|Gpr176|SLITRK6|Gpr15|AQP2|ENTPD1|Abcg8|ATP1B4|drd1|TSPAN3|TNFRSF21|FASLG|RET|CSF3R|TSPAN5|clcnkb|Trpm2|ADRA1D|SYPL1|JAG1|LMTK2|Kcnk18|Sema3f|C3ar1|APP|NPY1R|MST1R|SLC2A1|KIT|TLR3|ATP8B1|NMBR|STAB2|ADGRG1|TLR5|Slc15a2…
Gene Ontology	GO:0005576	extracellular region	294	1.25845e-23	3.92698e-21	pitx3|CRLF2|CCN2|Olfml1|EVA1C|PCSK6|AGA|FKBP4|Tspear|PKDCC|IL22|Serpinf1|APOH|Acly|PLIN2|INS|FBLN5|FURIN|NHLRC2|B2M|C1qtnf9|MFGE8|ADAMTS3|SERPINC1|ZP1|PRL|ZP2|ZP4|Ndfip1|NXPE3|RELN|FMOD|FETUB|OFD1|VWA3A|FGA|STK11IP|COL28A1|MFAP3|MPEG1|LIPC|PRSS35|LIPG|IFNG|PRRG4|Thbs4|CTSC|CTSD|MUC6|Pcdh15|DNAJC3|Mme|FASLG|RAE1|CSF3R|TEX264|EEF2|EHHADH|HPSE|DBH|RSPO1|JAG1|ORM1|IL1RAP|Dnase1l3|Mzb1|PRRG3|MASP1|CEP…
Gene Ontology	GO:0042802	identical protein binding	247	5.16594e-23	1.4869e-20	BCL2L1|GSS|RNF17|USH2A|NISCH|CPD|FCHO2|CDR2L|SAV1|IKBKB|B2M|P4HA1|GDF5|PKD2L1|Chmp1a|THBS1|MDM2|Itgb3|C1qtnf9|SERPINC1|Sun2|C1qtnf3|Psat1|ZP2|PLEKHH2|SLC34A1|CTSC|Trim55|OFD1|Lamb2|TRPV1|DAZL|DHX8|Snx1|BRCA2|MYD88|Rad18|CENPC|CTSE|PLK4|PPM1H|NAPEPLD|HMGCR|MIPOL1|ALS2CL|ALK|SYT9|RBBP8|Hjurp|ADRA1D|KIF24|APP|PPFIBP2|VIM|L3MBTL1|TLR3|TERF1|ACY1|GRB7|CCNC|DEUP1|PKM|SNX2|RASGRP1|PEAK1|NFKBIA|MX|FRS3|N…
Gene Ontology	GO:0005789	endoplasmic reticulum membrane	184	5.2188e-23	1.4869e-20	PGAP1|PTGS2|TRIM13|SEC24C|AGMO|OCA2|RIC3|MAN1B1|SLC27A4|SQLE|CANX|Pigc|SLC28A3|G6pc2|Pigl|ATP6AP2|Rnf103|CYP51A1|Zdhhc1|MRVI1|HHAT|VRK2|VPS13A|drd1|HMGCR|TEX264|OSBPL6|DISP3|Ckap4|OSBPL5|PLD4|MBTPS1|ACSL3|Cyp4b1|ARCN1|TLR3|MYRFL|CYP26A1|RHBDD1|Tmtc2|CYB5R4|CYB5R3|IKBIP|LRIT3|ALG6|HSP90B1|FMN2|srebf2|Sc5d|MGST1|Dnm1l|SEC16B|MTDH|PTGFRN|CYP2U1|LRRK2|Smpd4|CHODL|PPM1L|TMEM173|DNAJB12|AGPAT4|DIO1|UBX…
Gene Ontology	GO:0048471	perinuclear region of cytoplasm	144	4.05272e-20	1.10656e-17	CCN2|BUB1B|Serpinf1|RAPGEF2|CCNT2|TMEM173|SLC39A12|ndor1|TSC1|RAD51C|Rangap1|MAP3K4|SLC34A1|GOLGA1|TPPP3|CRBN|Gak|Picalm|CLINT1|MRVI1|AQP2|TSNAX|Faf1|CENPF|ENPP3|LDB3|FASLG|Ckap4|AKAP6|TWF2|LMTK2|ACSL3|APP|FBXL5|CD2AP|FAT1|RHBDD2|Ppp1r13b|TLR4|PKHD1|Ttbk1|TYR|RASGRP3|COPS8|CYB5R4|DTL|SCEL|TRIM37|HSP90B1|FMN2|Mmd2|XRCC3|MTDH|ATP7B|CHODL|ROS1|DISC1|NPC1|TNFSF13B|PROCR|lrpprc|MAL2|Trpm2|EPN3|LAMC2|H…
Gene Ontology	GO:0008270	zinc ion binding	154	4.3573e-18	1.14214e-15	TRIM13|ZCCHC14|FBXO11|Usp5|Cxxc5|Chmp1a|Blvra|OTUD7A|KLF7|ASTL|ACE|ADAMTS3|ADAMTS2|UBR7|MAP3K1|LANCL1|PHC1|LIG3|Trim55|TUT4|BRCA1|ZMYM3|ZMYM4|Spg7|TRIM24|Znf385b|ENPP3|PTGR2|NR1H4|slc30a8|SEC24C|SEC24B|UBR2|MDM2|GATA2|ROR2|UBR5|SMPDL3A|MBTD1|CPB1|L3MBTL1|Glo1|TRIP4|MEP1A|KDM5B|TNKS|RASGRP1|ZFAND1|RASSF1|TRIM37|Pter|DNAJC21|RC3H1|POLR1A|Zfand4|Neil1|CTCF|Kat6a|SKI|RGN|CPA2|EGR1|Cpb2|QPCT|RTN4IP1|N…
Gene Ontology	GO:0005509	calcium ion binding	133	1.9498e-16	4.91424e-14	GSS|TGM3|GNPTAB|PPP2R3A|MAN1B1|FKBP7|RAPGEF2|slc25a25|ADGRV1|Selp|EGF|FBLN5|EEF2K|PKD1L2|VIL1|CAPN3|SUSD1|CDH5|CAPN9|C2CD5|Thbs4|CRB1|ENPP3|CRB2|Ankef1|EDEM3|Dlk2|PRRG4|SYT9|PCDH20|PRRG3|SYT1|RHBDL3|SYT6|FAT2|FAT1|FAT4|RHOT1|RASGRP3|EGFLAM|RASGRP1|PKD2L1|SPTAN1|HSP90B1|MASP1|MATN2|OTOL1|SWAP70|RGN|THBS1|PLCH2|SYT13|NID1|PCLO|CANX|Mme|DRC1|DCHS2|PLCB4|Cdh23|ASTN2|EFHC1|SCUBE3|Fkbp10|CDHR2|Dnase1l3…
Gene Ontology	GO:0032991	protein-containing complex	123	4.35602e-16	1.05722e-13	PTGS2|TGM3|Strn3|SCG2|RIC1|ZFYVE9|RAPGEF2|CANX|DUSP27|PXK|Itgb3|CAPN3|Mitf|Coq4|DAZL|BRCA1|Snx1|BRCA2|VRK2|CRB1|CRB2|SIGLEC15|QTRT2|MDM2|GATA2|UBR5|KIF24|CEP290|AHR|PLEKHA2|GRB10|TRAF6|TRIP4|SNX2|CNST|CD2|SNX4|RPL5|HSP90B1|SLC7A1|FEN1|Dnm1l|Ubxn6|SKI|CEP97|Mettl23|NEK2|HSPH1|MST1|CARD9|Xrcc5|Exog|RAB3GAP2|PARP9|Pecam1|PARP1|BLM|Rbp3|UBA3|STT3B|TAF4|UBE2N|Cep76|COX11|ANKRA2|PDGFRA|GIGYF2|ILK|AKAP1…
Gene Ontology	GO:0006974	cellular response to DNA damage stimulus	70	5.76411e-16	1.34901e-13	MORC2|BRCA1|FOXP1|POLQ|DTL|SMC5|CTC1|Cdkn2aip|SCG2|Casp9|STXBP4|HELB|ZC3H12A|XRCC3|WDHD1|Ccnk|NEK4|ZRANB3|USP47|MASTL|NPAS2|UBQLN4|Smc6|SUSD6|Kin|CCDC13|FAAP20|FANCL|SETX|PLK3|Wdr76|UFL1|SIRT1|SPATA18|RAD50|HMCES|TRAF6|BARD1|UBR5|MRE11|Rad18|PARP1|UBA6|HERC2|Rps3|UBA1|TNFSF13B|BRAT1|MCM9|CHD1L|BLM|Mrnip|SAMHD1|TOPBP1|Sirt4|Xrcc5|RPA1|PIDD1|smarcal1|Xiap|RAD52|ALKBH8|ZBTB47|FMN2|Cebpz|PARG|BCL2|SL…
Gene Ontology	GO:0051301	cell division	84	1.33237e-15	3.01069e-13	TNKS|RECQL5|SMC2|Triobp|BUB1B|SMC5|MASTL|KMT5A|ANAPC10|KIF14|HEPACAM2|USP9X|FBXO5|NEK4|HMCN1|zwilch|Chmp1a|DCTN1|NEK9|BORA|DCLRE1A|KLHL22|NEDD9|PPP1R1C|CCNT2|NEK2|NEK3|CENPF|NEK1|Smc3|ANAPC16|KNTC1|HAUS3|Ctdp1|NPC1|STOX1|KNL1|LIG3|CABLES1|REEP3|Ccnk|CENPC|Knstrn|ube2i|RBBP8|VRK1|CEP164|MIS18BP1|sgo1|PKN2|PRKCE|smc4|NCAPD3|INTS13|ska2|Rps3|TPR|SPICE1|MISP|CENPT|CENPR|USP37|ZW10|ANKLE2|LLGL2|Cdc27|…
Gene Ontology	GO:0006508	proteolysis	96	2.01076e-15	4.39216e-13	AGA|Cpb2|CASP10|CPQ|Chmp1a|Xpnpep1|ASTL|AGBL1|Pcsk2|CAPN3|RELN|TMEM59|CAPN9|DPP10|PGP|Spg7|CTSC|CTSD|CTSE|MBTPS1|RHBDL3|CPB1|POP1|Cndp1|XPNPEP2|PAPLN|MASP1|asrgl1|UFSP2|ADAMTSL2|ADAMTSL3|Kel|CPA2|PEPD|Mme|Dpep2|NLN|HMCES|TMPRSS13|Rbp3|UBA3|TMPRSS15|AMZ1|VASH2|GZMB|UBE2N|ERMP1|MEP1A|St14|GGT1|GGT7|ACE|ACAN|ADAMTS14|ADAMTS17|Pappa|CFLAR|Lactb|Adamts20|GGH|lap3|TINAG|ADAM20|ADAM23|ALG13|F2|LGMN|F9|L…
Gene Ontology	GO:0005615	extracellular space	232	2.19963e-15	4.64973e-13	pitx3|PIBF1|CCN2|PCSK6|SCG2|AGA|Tnfaip2|PODXL|B2M|IL22|Serpinf1|Clec18a|CPQ|Tcn2|Selp|EGF|FBLN5|FURIN|Pecam1|MFGE8|ADAMTS3|SERPINC1|Pcsk2|PRL|GDNF|RELN|FMOD|WDR60|OIT3|FGA|IRAK4|COL28A1|Ccn6|SLIT1|LIPG|IFNG|Thbs4|CTSC|CTSD|TUT4|XYLT1|B4GALT1|FASLG|RAE1|SERPINI1|SEMA3E|EHHADH|ORM1|DBH|SMPDL3A|BMP3|Dnajc9|Sema3f|APP|MASP1|CPB1|ADAM9|ZPLD1|TLR3|ANGPTL3|PNLIP|MEP1A|NGF|TNFSF15|DTL|QSOX2|LY86|COLQ|GPL…
Gene Ontology	GO:0016604	nuclear body	77	4.66702e-15	9.55719e-13	TNKS|OBSCN|ACD|MAMLD1|SUDS3|HIF1A|NCOA2|HIPK3|ICE2|IMPAD1|FANCD2|RPA2|SKI|MDM2|UBN1|RREB1|EHMT1|KLF11|MTDH|Add1|UIMC1|Rapgef5|ccndbp1|DCLRE1B|EXO1|PLEKHH2|Gemin2|LSG1|ZCCHC8|Hmg20b|NHS|Nphp4|VIRMA|FANCL|SETX|Nmi|DHX8|Ptpn23|MST1|Rad18|KNL1|KMT2E|TRIM25|sgo1|PKN2|CENPC|ORC3|PARP1|FAAP20|ITGB1BP1|coil|nudt21|CENPT|NUFIP2|TDP2|INTS13|LARS|Toe1|SNW1|CHAMP1|TOPBP1|HIVEP1|SUGP2|FBXL3|EIF2D|GEMIN6|GEMIN…
Gene Ontology	GO:0005929	cilium	62	6.79757e-15	1.34983e-12	ICK|PDGFRA|CCDC66|naxe|EVC|AHI1|BBS4|Ift88|KIFAP3|CEP104|UBXN10|MLF1|PDZD7|CCT8|DAW1|PMPCA|Ift172|INVS|NEK8|Wdr35|GLI3|ANKMY2|NUBP1|Iqce|WDR60|GPR83|Ffar4|PKM|Cluap1|FLCN|ccdc39|CFAP221|Togaram1|Tulp3|LRRC6|ropn1l|drd1|NPY2R|TTLL5|Pde6d|PKHD1|SNTN|Traf3ip1|DYNC2H1|OFD1|BBS9|Ift140|Ift80|PKD1|TTC21B|LCA5|Mchr1|NUBP2|BBS10|BBS12|NOTCH2|Prlhr|Rilpl1|Wdr19|MAK|CEP19|Tedc1
Gene Ontology	GO:0009986	cell surface	116	8.70038e-15	1.67687e-12	GSS|PCSK6|Tspear|PKD2L1|Gprc6a|Tnfrsf4|ADGRV1|ROS1|FURIN|Itgb3|SLC34A1|FGFBP1|CDH5|FGA|SLITRK6|LIPG|RAMP2|EHHADH|Picalm|TPBG|Igsf5|APP|MST1R|ADAM9|TLR3|ANGPTL3|TLR4|CD109|ITGA8|ANO6|ITGA4|ITGA6|NTSR1|MYO18A|TSHR|PTGFRN|PLXNB2|ADGRG6|APOH|THBS1|ITGB8|SLC46A2|PROCR|JAM2|UNC5C|Slc7a11|UNC5D|SCUBE3|TNFRSF1A|OTOA|MPL|ATP5F1B|CD14|NRROS|Pdgfa|Bmpr2|CD2|CCR9|IGF2R|GPRC5B|SORL1|FZD6|CD80|TMEM206|DSG2|ACV…
Gene Ontology	GO:0030198	extracellular matrix organization	68	9.47727e-15	1.77442e-12	ITGA8|Pdgfa|EGFLAM|pitx3|PAPLN|ACAN|Ero1b|PDGFRA|ITGA6|B4GALT1|AGRN|VCAN|ADAMTS12|OTOL1|ADAMTS14|ADAMTS17|LAMC3|Serpinb5|FBLN5|ITGB4|ADAMTSL2|ADAMTSL3|Itgb3|ADAMTSL1|MPZL3|ADAMTS3|ADAMTS2|APBB2|THBS1|NID1|COL28A1|NF1|COMP|Adamts20|FURIN|FGA|KDR|Pecam1|LAMA3|LAMA4|Mmp11|JAM2|TNR|COL18A1|ITGB8|CD47|Slc7a11|ndnf|COLQ|Mme|VCAM1|TNC|LAMC2|COL24A1|LAMC1|COL6A3|COL17A1|crispld2|APP|COL9A3|ADAM12|ITGA4|I…
Gene Ontology	GO:0045944	positive regulation of transcription by RNA polymerase II	182	2.05883e-14	3.74764e-12	BPTF|NR1H4|HSF2|STAT4|SCG2|IKBKB|CCNT2|ZNF76|TMEM173|FBLN5|Ccnk|SMAP2|BCLAF1|NPAT|PPRC1|Helz2|Mitf|MYB|BRCA1|FLCN|Thrap3|STRA8|ATP1B4|Foxo4|EVX1|AHRR|TNIP3|GATA2|ROR2|NFAT5|RFX5|APP|AHR|TLR3|GALR1|ATF4|TLR4|CCNC|Cebpz|RFX6|ZBTB24|TNKS|NFATC3|Nobox|RRP1B|NFKBIA|ITGA6|HDX|srebf2|Mlxip|MED6|Kat6b|ARID4B|SKI|DHX36|MYCN|CHD7|ASXL1|EGR1|PPARGC1B|VEZF1|NR4A3|Mme|RREB1|SIRT1|YEATS4|TFEC|Mettl23|PARP1|Rbp…
Gene Ontology	GO:0005814	centriole	49	4.27664e-14	7.57428e-12	POC5|AHI1|CEP104|DCTN1|Cep83|GLE1|MPHOSPH9|CEP128|STIL|POC1A|POC1B|CEP162|CEP120|Cep76|FTCD|OFD1|ODF2|ODF2L|CEP164|wdr90|CEP192|PLK4|HERC2|FGFR1OP|PCNT|MDM1|C10orf90|SPICE1|DEUP1|NUBP1|CEP350|Ift140|Sdccag8|ccdc78|KIF24|SAXO2|Iqcb1|BBS4|Ift88|CEP290|NUBP2|TSGA10|STARD9|Rilpl1|lrrcc1|CEP19|Cep78|CEP295|Tedc1
Gene Ontology	GO:0000139	Golgi membrane	116	5.08602e-14	8.77071e-12	Gabarapl2|GNPTAB|RIC3|RIC1|HEPACAM2|Golt1a|SEC23IP|PDCD10|Tmbim4|FURIN|CNGB1|B3GNT9|GOLGA1|Ndfip1|GOLGA3|GOLGA4|TMEM59|KIAA0319L|COG3|COG2|CTSC|XYLT1|SEC24C|SEC24B|F5|PXYLP1|MBTPS1|B2M|SLC2A1|TLR3|RHBDD2|Smpd3|PLEKHA8|TNKS|RASGRP1|SERINC3|SNAP29|srebf2|MYO18A|ARCN1|RXYLT1|Mmd2|SEC16B|ATP7B|MPHOSPH9|SLC9A6|LRRK2|Smpd4|TPST1|Xylt2|FIG4|B4GALT1|FNDC3A|B4GALT4|DSEL|zdhhc15|LARGE1|Slc7a11|CHST8|MIA3|C…
Gene Ontology	GO:0007165	signal transduction	163	8.29627e-14	1.39399e-11	CCN2|SAV1|Tspear|Tnfrsf8|KIFAP3|EGF|ZYX|SLC39A12|Pecam1|C1qtnf9|FNDC5|PIK3CB|ZFYVE16|INPP4B|Inpp4a|MAGI1|Trim55|MAP3K21|Ccn6|Arap3|Thbs4|CLCN6|LRRC2|FASLG|CSF3R|CENPR|NFAT5|ARHGAP40|MYD88|ADRA1D|Casp8ap2|MST1R|GRB14|PIDD1|TLR3|ANGPTL3|DTHD1|LSP1|KIT|RASSF9|ULK2|RASGRP1|SH3BP2|TNFSF15|DTL|FRS3|PRG4|FAM13B|EDNRA|STAM|IL4R|Il5ra|LRRK2|TCP11L1|TCP11L2|MST1|Cnksr2|Nphp1|LSS|Nphp4|CCL20|GSK3B|ANGPT4|TR…
Gene Ontology	GO:0005788	endoplasmic reticulum lumen	71	3.36007e-13	5.50463e-11	FKBP7|Pdgfa|TOR2A|LAMC1|APP|KTN1|PTGS2|CHGB|VCAN|IL12B|HSP90B1|P4HA2|POGLUT2|Igfbp1|SCG2|INS|FLT3|CANX|EOGT|ADAMTSL1|MFGE8|SERPINC1|MIA3|CERCAM|THBS1|TOR3A|P3H2|VCPIP1|FGA|COL28A1|LIPC|CTSC|COL9A3|ERP27|COL18A1|SDC2|PDIA4|CHRDL1|F2|DNAJC3|APPL2|H6PD|TNC|TSPAN5|COL24A1|CP|Ckap4|COL17A1|CD4|ADAM10|F5|Fkbp10|MBTPS1|F9|Mzb1|KNG1|ALB|B2M|COL20A1|IL6|P4HA1|MGAT4A|FUCA2|GPX7|SELENOF|COL6A3|COL6A2|GBF1|M…
Gene Ontology	GO:0006915	apoptotic process	104	5.59693e-13	8.94554e-11	BUB1B|NISCH|GLRX2|SAV1|CASP10|Tmbim4|BCLAF1|CENPR|Mfn2|CAPN3|Steap3|PLK3|Noa1|BRCA1|Faf1|CTSC|TNFRSF21|FASLG|Brf1|STK17B|BRAT1|HIPK3|GHITM|ADRA1D|Mzb1|PIDD1|AHR|RHBDD1|Dram2|Aven|TNFSF15|RRP1B|NFKBIA|SUDS3|NCKAP1|ECSCR|MST1|VIL1|SLC5A11|TNFRSF9|MYD88|UNC5C|Noc2l|PARP1|UNC5D|SHF|ING4|GZMB|Rffl|Rps6kb1|TNFAIP3|CD14|GAS2|MX|Rack1|NCF1|TOPAZ1|CD2|Apaf1|NLRP3|Sh3rf1|Ogt|CFLAR|NFKB1|PDCD5|TNFRSF6B|SH3R…
Gene Ontology	GO:0043547	positive regulation of GTPase activity	72	5.81171e-13	9.06764e-11	Arap3|ERRFI1|RASGRP1|RAPGEF2|RASGRP3|Map4k4|SCYL3|ITGA6|RIC1|AGRN|FAM13B|NDEL1|STARD13|STXBP5|RGS18|sgsm3|ARHGAP5|IQSEC1|Dnm1l|FAM13A|SEMA4D|DOCK11|RGN|Sgsm2|ARHGAP11A|SMAP2|ARAP2|LRRK2|Tsc2|TBC1D2|Stxbp5l|RGS4|Rgs5|RGS6|ZC3H15|GARNL3|NF1|CCL20|BCAR3|Sh3bp1|FLCN|RAB3GAP2|GNB5|ACAP2|ANKRD27|Elmod3|ELMOD2|DOCK4|RAP1GDS1|ALS2CL|RAP1GAP2|Picalm|RASA3|LARS|HACD3|LLGL2|TAGAP|LLGL1|TBCD|Cd40|RIN3|GSK3B|…
Gene Ontology	GO:0043235	receptor complex	57	6.61496e-13	1.00809e-10	MUSK|PDGFRA|CRLF2|MERTK|GFRAL|IL12B|EPHA1|BMPR1B|ADGRV1|LIFR|PKD2L1|TSHR|ACVR1|ADCYAP1R1|FLT3|GPRC5B|Itgb3|ROS1|Abcg8|OSMR|NR1H4|GPR160|PLXDC1|ACVR2A|Il13ra1|ITGB2|ITGB4|IL31RA|PLA2R1|Il5ra|KCTD16|IL4R|RET|CSF3R|EPHA10|RAMP2|GPR119|Trpv3|ALK|LRP2|IL13RA2|IMPG2|LMTK2|PTPRQ|TNFRSF1A|LRP8|MST1R|INSR|NOTCH2|KIT|KDR|PTPRB|TLR4|GFRA2|Bmpr2|Tie1|APP
Gene Ontology	GO:0016324	apical plasma membrane	78	9.90898e-13	1.47576e-10	SLC4A11|AMOTL1|Dram2|MAL2|USH2A|MFRP|CUBN|MYO1A|SLC7A1|PODXL|SLC5A1|Slc6a19|Bmpr2|RAPGEF2|ADAM17|Anxa13|PATJ|Pask|MPDZ|MTDH|Slc22a18|FZD6|ASPM|SLC9A3R1|ATP8B1|ATP6AP2|SLC5A12|ARHGEF18|OSMR|NOD1|NHS|FHL5|DSG2|JAG1|mfsd4b|Cd9|PDZK1|ABCC6|AQP2|zmynd10|Abcg8|Hyal2|CRB1|LCT|ATP1B1|Slc5a8|LMO7|SLC2A5|ENPP3|SLC34A1|EPCAM|Slc47a1|CRB2|Muc13|SHANK2|PKHD1|LRP2|SHROOM3|MGA|KL|CDHR5|ABCC1|OTOA|STX3|Kcnma1|SL…
Gene Ontology	GO:0006281	DNA repair	59	1.26625e-12	1.84394e-10	RECQL5|POLQ|Rfc5|Mpp7|MSH3|RAD51AP1|Rfc3|MUTYH|FEN1|HELB|XRCC3|WDHD1|POLH|CEP164|XRCC2|ZRANB3|PARPBP|NPM1|Smc3|EXO1|UBQLN4|Smc6|XPC|Fah|FANCC|Kin|FANCA|LIG3|Foxm1|FANCL|SHLD2|Polb|TICRR|GTF2H3|MRE11|Rad18|PARP1|SCG2|BLM|Rps3|UCHL5|MNAT1|RAD51D|RAD51C|RAD51B|UBR5|CHD1L|FAN1|emsy|RBBP8|TOPBP1|RPA1|RPA2|smarcal1|POLE2|RAD50|Mrnip|SLF2|SLF1
Gene Ontology	GO:0042803	protein homodimerization activity	117	1.33742e-12	1.90524e-10	BCL2L1|PTGS2|IKBKB|B2M|GALM|PDCD10|CPQ|Chmp1a|TMEM173|FBLN5|DUSP27|Pecam1|Setmar|VIL1|IRAK2|MAP3K21|MTMR1|Snx1|BARD1|CENPF|MTUS2|QTRT2|slc30a8|ACOT7|SLC8B1|Pex7|MASP1|SYT6|KIT|NFS1|TERF1|Cebpz|TYR|SNX2|CCDC66|SNX6|ANO6|TRIM37|AHR|LRRK2|ASMT|GNPTG|MST1|Xpnpep1|Sppl3|CARD9|JAML|NUDT5|BLM|MSTN|RAG1|UHRF1BP1L|Kyat1|nudt21|HMOX1|Rack1|Pdgfa|PDGFRA|Tsc2|CD4|STOM|DARS2|Dnm1l|Pdxk|NPM1|TEC|Sppl2a|CST7|ER…
Gene Ontology	GO:0055114	oxidation-reduction process	100	1.55706e-12	2.17094e-10	PTGS2|AGMO|P4HA1|FDXR|SQLE|ndor1|P3H2|CYP51A1|DCT|HIBADH|PTGR1|PTGR2|AHRR|P3h3|HMGCR|Blvra|HSDL1|DBH|DHODH|D2HGDH|Cyp4b1|CYP26A1|TYR|UQCRC1|CYB5R4|CYB5R3|QSOX2|Sc5d|NOX3|MGST1|CYP2U1|Pecr|RTN4IP1|RSBN1L|DIO1|SURF1|Ttc19|Ncf4|DHRS12|ALDH8A1|LBR|KDSR|HSPBAP1|ACAD8|UEVLD|CYP27A1|MAOA|KDM5B|GPX7|Aldh5a1|Txnrd2|CYP2J2|NCF2|KDM1B|Sdr16c5|KMO|mical1|selenon|Acadl|Bdh1|OGFOD1|SDR42E1|FASN|BCO1|SRD5A2|CYP…
Gene Ontology	GO:0060271	cilium assembly	54	1.85532e-12	2.5329e-10	ICK|Iqcb1|NEK1|AHI1|BBS4|PIBF1|Ift88|TMEM237|Cep83|UBXN10|CEP164|POC1B|CEP162|TCTN2|Ift172|TEKT3|Bbs2|CFAP43|OFD1|Cep126|Wdr35|DISC1|Wdr19|MKKS|IQUB|Cluap1|Ptpn23|wdr90|CPLANE1|CC2D2A|CCDC66|PCNT|Traf3ip1|DYNC2H1|WDR60|BBS9|Ift140|Ift80|CFAP54|Galnt11|NME8|SNAP29|BBS7|CEP290|TEKT1|STK36|KIF24|Rilpl1|PKHD1|MAK|CEP19|TMEM231|CFAP44|CFAP221
Gene Ontology	GO:0010008	endosome membrane	58	1.89418e-12	2.53317e-10	ARHGAP32|SNX2|Atp6ap1|OCA2|RET|INSR|Rnf144a|IGF2R|PLIN3|UBA1|FURIN|SORL1|APPL2|SPG21|Sun2|Ankfy1|VPS37C|VPS37B|Ndfip1|TAB3|DNAJC13|FIG4|IRAK2|AP3D1|MYD88|VPS13A|IRAK4|Snx1|TLR4|TRAF6|Ncf4|CUBN|CTSD|CLCN6|ACAP2|GGA3|DCSTAMP|Abca2|LAMP1|Ikbke|Steap3|TMBIM1|Zdhhc1|VPS35|TPCN1|TPCN2|RBSN|PIP5K1C|Rffl|GRB14|TLR3|CD14|TMEM108|Ffar4|RHO|NCDN|VPS53|STEAP2
Gene Ontology	GO:0005096	GTPase activator activity	65	2.16961e-12	2.84349e-10	Arap3|ERRFI1|STARD13|RAPGEF2|RUNDC1|RAP1GDS1|Tbc1d4|DOCK4|Rangap1|STXBP5|RGS18|sgsm3|ARHGAP5|FAM13B|Dnm1l|FAM13A|Tsc2|Stxbp5l|TBC1D8|ARHGAP11A|SMAP2|ARAP2|LRRK2|RASGRP3|TBC1D1|TBC1D2|TIAM2|TBC1D22A|RGS4|Rgs5|RGS6|GARNL3|NF1|SIPA1L1|RASA3|RALGAPA2|Sh3bp1|FLCN|RAB3GAP2|GNB5|ACAP2|ANKRD27|ABR|ELMOD2|MYO9B|ALS2CL|RAP1GAP2|Tbc1d15|LARS|HACD3|LLGL2|TAGAP|LLGL1|TBCD|Elmod3|RIN3|TBC1D9B|ARHGAP32|Arfgap2|…
Gene Ontology	GO:0005856	cytoskeleton	84	2.4173e-12	3.106e-10	Arap3|TMOD4|EVL|ADD3|SNTB1|ENAH|Dgkq|EPB42|FCHO2|TCTE1|FRMD4A|STOM|FRMD4B|Capzb|LDB3|CIT|ZC3H12A|PTPN14|ITGB1BP1|Pask|PDLIM1|FGD5|IGF2BP2|WASF1|TCTN2|CFAP44|TMOD2|PLEKHH1|PPL|Nphp1|PCLO|BICD1|IQCA1|SIPA1L1|Foxm1|KBP|DNMBP|CDC42EP1|CTNNAL1|Ptpn21|FARP2|lrpprc|Add1|ARHGEF18|ARL6IP5|KANK1|PRKCE|Slc7a11|FRMPD4|FAN1|DRC7|SMTN|SSH2|Kank3|Pde6d|FRMPD2|PTPN3|SYNE1|Csrp3|FRMD7|Snap25|Wdr19|Ckap4|SHROOM3|V…
Gene Ontology	GO:0045296	cadherin binding	70	2.86225e-12	3.573e-10	Capzb|CDH13|NOP56|ACVR1|KTN1|BAG3|SPTAN1|Cdhr3|ITGA6|Epn2|Gcn1|Ppme1|Bmpr2|SWAP70|RARS|PPL|PLIN3|Tmpo|RPL7A|GIGYF2|FMNL2|TBC1D2|Diaph3|NUDC|Rangap1|P2RX4|MRTFB|GOLGA3|ZC3H15|CLINT1|FASN|CDH5|KDR|PKM|Snx1|ANLN|CTNNAL1|Add1|CCT8|TRIM25|HDLBP|PKN2|Slc7a11|Esyt2|FAN1|Ahsa1|TNKS1BP1|PRDX1|Cdh23|CKAP5|LRRC59|Picalm|pdxdc1|TJP2|EXOC3|TWF2|MPRIP|Mpp7|PPFIBP1|CD2AP|UBFD1|Rack1|Lad1|PTPRB|Eps15l1|SNX2|MRE1…
Gene Ontology	GO:0019901	protein kinase binding	91	2.8898e-12	3.573e-10	BCL2L1|ERRFI1|NISCH|IKBKB|PDCD10|Cnksr2|TMEM173|BORA|Ccnk|MAP3K2|MAP3K1|STK11IP|VRK1|IL31RA|SHC3|Faf1|ATP1B1|USP37|CD4|ACSL3|GSK3B|RHO|TRIP4|HIF1A|Gcn1|Ppme1|SKI|TRAP1|NEK9|CNPPD1|GRB7|UNC5C|PARP1|IBTK|PAX6|ESR1|Rffl|DNAJC3|MEF2A|Rbp3|Rps3|ANKRA2|Lime1|PIWIL1|TEX14|ILK|EPHA1|KIF14|mical1|FBXO5|DBF4B|DCTN1|GPRC5B|TEC|Foxm1|PPP1R12A|LYST|Ptpn23|SMCR8|E2F1|TPCN2|LLGL1|PKD1|EMP2|CDK5RAP2|Casp9|ADAM10…
Gene Ontology	GO:0015031	protein transport	72	3.14262e-12	3.81362e-10	TNKS|PGAP1|Apba2|SNX7|WASHC2C|KTN1|Gabarapl2|TOM1|Mamdc4|WASHC3|HSP90B1|UEVLD|Golt1a|Vps8|STXBP5|RAB7B|DENND4C|SEC16B|ANKRD27|Stxbp5l|RAB36|DENND2A|Rufy1|ATG16L1|SNX4|ZW10|NDC1|CCDC93|LRP2|DNAJC13|AAGAB|COG2|UNC50|FMN2|NBAS|VPS13B|Ptpn23|PKDCC|Apba3|CALCRL|WASHC5|CENPF|EHBP1|KIF18A|Ap5z1|COG4|ARRDC4|ASTN2|FCHSD2|Aftph|MIA3|CADPS|RAMP2|SNX33|SLC15A4|BBS4|BBS9|EXOC3|Chmp1a|RBSN|GBF1|LYST|DOP1A|SNAP…
Gene Ontology	GO:0007155	cell adhesion	93	3.36946e-12	4.01456e-10	CCN2|PODXL|TPBG|BOC|SEMA4D|Itgb3|ASTL|MFGE8|SUSD5|RELN|MAGI1|COL28A1|Ccn6|CTNNAL1|ENTPD1|ATP1B1|CSF3R|CENPR|APP|PPFIBP1|ADAM9|FAT1|ADGRG1|CNTN6|ARHGAP5|CHD2|Selp|THBS1|NINJ1|B4GALT1|MPDZ|FARP2|LAMC2|LAMC1|SPAM1|PLXNC1|ERBIN|CDHR4|CDHR5|PCDH12|MYBPC1|VWF|COL12A1|CLDN14|ACAN|CD4|NEDD9|MPZL3|ALCAM|CERCAM|DSG2|JCAD|LAMA4|TINAG|VCAM1|ADAM23|F3|SCARF1|OMD|EMP2|PARD3B|AGGF1|DPT|STAB1|PTK7|STAB2|Pcdh15|V…
Gene Ontology	GO:0005635	nuclear envelope	51	6.138e-12	7.18256e-10	Sun1|IPO11|Slc22a18|Nup107|Nup160|NAPEPLD|TNMD|Golt1a|GLB1|NPC1|DCTN1|SYNE2|GLE1|ube2i|Tmpo|SYNE3|NUP133|Sun2|NEMP2|Rangap1|NDC1|TMEM33|NUP188|TOR3A|UBXN4|FANCL|SIRT1|VRK2|Faf1|CENPF|ATP1B4|Nup85|MNS1|LBR|TPR|NDEL1|PARP1|SYNE1|PLA2G4A|LRRC59|Trpm2|OIT3|AKAP6|OTULINL|INSR|NUP37|LMO7|Smpd4|NUP155|Ipo9|TOR2A
Gene Ontology	GO:0003677	DNA binding	177	9.36928e-12	1.07714e-09	EXO1|Cdkn2aip|Gtf3a|ZFX|SWAP70|POLR3A|LEMD3|POLR3H|OTUD7A|Tmpo|CERS5|Setmar|BCLAF1|RAD51B|TAF4B|PHC1|Helz2|LIG3|RAD54L2|Kin|BRCA1|ZMYM3|TSNAX|ZMYM4|CENPC|REV3L|PMS1|PMS2|CENPT|Znf592|ROR2|Zdhhc1|HEMK1|Hjurp|LIN9|APP|ZNF280D|AHR|TERF1|RNF6|Cebpz|Wdr76|SPTY2D1|KDM5B|HELQ|CRAMP1|Mllt3|POLR1A|POLR1B|FEN1|DENND4A|RAG1|Kat6b|Kat6a|XRCC4|MYCN|POLL|CHD6|ASXL1|ADAR|EGR1|Thrap3|PCBP4|SPO11|MIS18BP1|ZNF511|…
Gene Ontology	GO:0008017	microtubule binding	61	1.0903e-11	1.23185e-09	GSS|CCDC66|Gas2l3|Gabarapl2|CCDC69|KIF26A|KIF26B|KIF14|KIF15|KIF12|PGS1|Dnm1l|DCTN1|rmdn3|Map1a|NUSAP1|Map4k4|LRRK2|Sun2|CCDC88C|STARD9|CEP295|CRIPT|REEP3|TERF1|DPYSL5|rmdn2|lrpprc|Togaram1|RMDN1|KIF6|CENPF|KIF18A|KIF16B|MAST2|ska2|Rps3|NDEL1|C10orf90|MDM1|Traf3ip1|Map9|KIFC3|CEP350|MAP2|VASH2|SPAST|CCDC170|KIF24|SAXO2|GTSE1|NME8|MTUS2|Eml4|MX|FTCD|Hk3|CDK5RAP2|GAS2|TUBGCP5|CKAP5
Gene Ontology	GO:0006468	protein phosphorylation	88	1.11802e-11	1.24176e-09	BUB1B|PLK3|PLK4|MST1|IKBKB|Cnksr2|ROS1|Ccnk|MAP3K2|MAP3K1|Gak|IRAK2|MAP3K21|VRK1|VRK2|SCYL3|STK17B|HIPK3|LMTK2|APP|GSK3B|MAK|Ttbk1|STRADB|COPS8|Mmd2|NEK11|NEK4|PPM1D|NEK2|NEK3|LRRK2|NEK1|Maml1|Eif2ak4|NEK8|NEK9|PHKG1|ALPK1|ALPK3|ALPK2|PRKCE|Rps6kb1|Pask|CAMKK1|STK36|PKN2|TEX14|Glyctk|ILK|RET|Bmpr2|TP53RK|FNIP2|CDKL2|ERN1|ACVR2A|MYLK4|MYLK3|MAST2|MERTK|Ikbke|SRPK2|RIOK3|INSR|OBSCN|STKLD1|ACVR1|PTK…
Gene Ontology	GO:0005768	endosome	66	2.37185e-11	2.59046e-09	AVPR1B|SYTL4|GPC1|ociad1|SNX6|ACE|KIF16B|TOM1|Dgkq|Snx1|Epn2|OSBPL1A|ECE1|Clec18a|Ubxn6|ADCYAP1R1|TMEM173|SORL1|LHCGR|IGF2R|GIGYF2|LRRK2|Rufy1|Ankfy1|VPS37B|PLIN3|SLC34A1|RFTN1|STARD3NL|CLINT1|Gcgr|RASSF9|CST7|KDR|Ptpn23|Gpr15|ZFYVE21|CALCRL|EHBP1|Tcn2|CTSE|EPN3|ARRDC4|ASTN2|HTR4|Abca2|EXPH5|WASHC2C|RAB24|Steap3|TJAP1|RAB21|IL2RB|VPS35|TPCN1|SPAST|RBSN|APP|APPL2|VPS26C|Slc26a7|SNX2|PTPRN|STEAP2|A…
Gene Ontology	GO:0005769	early endosome	62	3.24635e-11	3.48744e-09	WASHC3|FKBP15|KIF16B|TRAK2|NISCH|RASGEF1B|NAPEPLD|RET|CD4|ZFYVE9|Vps8|ATP11A|Slc35d3|CCR9|Chmp1a|IGF2R|SORL1|EEA1|Ankfy1|WASHC5|ZFYVE16|VIPAS39|CCDC93|RFTN1|TOM1|RNF157|KDR|FGD5|Ptpn23|CNTNAP2|TLR4|LIPG|RAB21|Slc30a10|Hyal1|NEURL1B|ARRDC4|ASTN2|TMEM108|UHRF1BP1L|VCAM1|WASHC2C|CTNS|SPAM1|Picalm|PLD4|ANKRD27|VPS35|LMTK2|SLC5A1|lap3|RIN3|TLR3|WDFY4|ANGPTL3|RHO|Gpr107|LAMP3|F2RL1|STEAP2|MGRN1|APP
Gene Ontology	GO:0005765	lysosomal membrane	69	3.5435e-11	3.74526e-09	Dram2|ECE1|FLCN|UBA1|LMBRD1|SLC29A3|WDR81|ATP11A|Ubxn6|IGF2R|P2RX4|EGF|AP3B1|Mfsd8|FNIP2|TMBIM1|GDAP2|ZFYVE26|Ankfy1|SLC15A4|NPC1|SLC36A1|ATP6AP2|LRP2|TMEM150C|DNAJC13|TMEM59|Sppl2a|Slc30a4|AP3D1|VPS13A|Ffar4|Hgsnat|SZT2|DAGLB|TPCN2|FNIP1|CUBN|SLC38A9|VTI1B|CTSD|CLCN6|TMEM63A|Hps6|Abca2|LAMP1|OCA2|CP|CTNS|STARD3NL|ABCC10|ITFG2|HPSE|TM6SF1|VPS35|TPCN1|acp2|SLC2A6|C12orf66|slc49a4|ITM2C|TLR3|GPLD1|…
Gene Ontology	GO:0000724	double-strand break repair via homologous recombination	32	6.1691e-11	6.41684e-09	RECQL5|HELQ|POLQ|GEN1|FEN1|XRCC3|XRCC2|POLL|SMC5|RAD51AP1|LIG3|BRCA1|BRCA2|MRE11|PARP1|Ap5z1|FAN1|REV3L|RAD51D|RAD51C|RAD51B|MCM9|BLM|RBBP8|SAMHD1|ZFYVE26|UBE2N|PALB2|RPA1|RPA2|RAD52|RAD50
Gene Ontology	GO:0035556	intracellular signal transduction	75	7.2204e-11	7.39302e-09	Asb10|CCN2|LAT2|HMOX1|Dgkq|SCG2|FMN2|APBB2|RAPGEF2|AKAP11|NLRC5|PATJ|ITGB1BP1|NEK11|NLRC3|NCOA2|PPP1R1C|Map4k4|Sik3|ASB5|STYXL1|ARHGEF5|MASTL|MST1|MAP3K4|Cnksr2|Ss18|RGS6|CIT|WSB1|WSB2|IRAK2|ACOT11|ZBTB33|RP1L1|DNMBP|CD80|IRAK4|BLNK|ICK|Asb2|Wnk1|Wnk2|Rassf5|PKN2|PRKCE|ORC3|PLCL1|NFAM1|MAST2|MAST4|UNC13C|TRAF3IP2|Carhsp1|CORO2A|STK17B|ADRA1D|DEPTOR|LRRK2|GPR155|Nlrx1|Rps6kb1|MCF2L|GSK3B|ARHGEF28|…
Gene Ontology	GO:0005759	mitochondrial matrix	75	8.04343e-11	8.10902e-09	BCL2L1|MRPP3|OTC|naxe|TRMT5|EARS2|CA5B|PCCB|PNPT1|tfb1m|TRAP1|GLRX2|CBLB|HIBADH|Elac2|DARS2|NDUFAF1|Mecr|FDXR|LARS2|Acadl|ERAL1|Bdh1|PDHX|Prodh|IARS2|MTRF1L|LRRK2|Pars2|STYXL1|MTG2|RIDA|etnppl|Ndufaf7|NDUFS1|NDUFA10|FECH|PRIMPOL|OXCT1|CYP27A1|METTL15|DGLUCY|MRM3|PHYKPL|Maip1|SIRT5|C6orf203|SUPV3L1|TDRD7|Mars2|NUDT13|DLAT|Rps3|NUBPL|MCAT|PDE12|Nt5m|Sirt4|ACAD8|Txnrd2|ARG2|D2HGDH|ATP5F1B|AMT|NFS1|A…
Gene Ontology	GO:0006260	DNA replication	40	1.34241e-10	1.33285e-08	RECQL5|EXO1|DTL|Rfc5|Mpp7|Orc5|Rfc3|FEN1|HELB|POLL|POLH|DNA2|STRA8|mcm4|Kin|TNFSF13B|BRCA1|TICRR|BARD1|ORC6|MRE11|ORC4|RHNO1|ORC3|BLM|MCM6|MCM5|ING4|MCM9|RBBP8|Nt5m|TOPBP1|Dtd1|RPA1|Dnajc2|RPA2|POLE2|RAD50|CDC45|TOP3A
Gene Ontology	GO:0031965	nuclear membrane	56	1.62949e-10	1.59374e-08	TNKS|BCL2L1|TMC6|DTX2|DTL|QSOX2|Ints1|GSS|Rangap1|TNFSF13B|CCR9|MTDH|LEMD3|DCTN5|PRICKLE1|GLE1|NUP133|CDH5|Sun2|Alg14|Sun1|YEATS4|NDC1|DNAJB12|HACD3|Lamb2|DHX37|ITGB4|MRPL19|Nup85|DISP3|RNF6|LBR|TPR|SYNE1|SYNE2|SYNE3|OSBPL6|PHF20|SMOX|AKAP6|ADRA1D|SPAST|Nup107|ERBIN|MPL|Dnajc2|EPC1|SPEN|NUP155|PRPF38A|RAP1GAP2|CPN1|RNF123|MX|BCL2
Gene Ontology	GO:0036064	ciliary basal body	43	1.75921e-10	1.67074e-08	CCDC66|USH2A|EVC|AHI1|BBS4|Ift88|KIFAP3|GLE1|MLF1|NEK4|Togaram1|POC1A|POC1B|Ift172|CDK10|Bbs2|Wdr35|DISC1|Nphp4|MKKS|ICK|Ptpn23|ODF2L|CENPF|CDC45|TAPT1|Traf3ip1|OFD1|Ift140|Sdccag8|Ift80|CCDC170|Cep78|SAXO2|LCA5|BBS7|CEP290|CFAP100|IQCD|Rilpl1|PKHD1|CEP19|SPATA7
Gene Ontology	GO:0062023	collagen-containing extracellular matrix	74	1.81363e-10	1.69782e-08	CDH13|DPT|CCN2|ACAN|PCSK6|SNORC|HSP90B1|COLQ|AGRN|LGALS3|MATN2|Serpinf1|COL24A1|F13A1|FBLN5|MFGE8|ADAMTS3|SERPINC1|CLEC3B|MMRN2|MMRN1|ZP2|APOH|THBS1|NID1|COL28A1|FMOD|COMP|Adamts20|Prelp|FGA|ANGPT4|PKM|LAMA3|LAMA4|TNR|COL18A1|VCAN|Thbs4|CTSC|CTSD|COL9A3|PLAT|GPC1|MXRA5|GPC5|TNC|SERPINF2|LAMC2|LGALS2|HMCN1|LAMC1|COL6A3|COL17A1|F2|F3|EMILIN3|ORM1|OMD|F9|SDC2|ADAMTS2|C1QB|CILP|ZP1|KNG1|MGP|ANGPTL3|V…
Gene Ontology	GO:0044877	protein-containing complex binding	71	2.21221e-10	2.04178e-08	BAG3|GSS|Strn3|ACD|TREM2|CPD|IL12B|SF3B3|NTSR1|INSR|C8G|P2RX1|Dnm1l|DCLRE1B|FLT3|TSC1|HELB|SLC34A1|GCLM|DISC1|Pcsk2|CIITA|SLC9A3R1|GCLC|ITGA6|HNF1B|CFLAR|NOD1|Fadd|COG2|CRIPT|HOMER2|Xrcc5|PDZK1|FLCN|ULK1|TSNAX|XPC|Tulp3|Rad18|GLRB|NDUFA8|CRB2|ARNT2|APPL2|Rps3|ERCC6|NDEL1|TSHR|EPCAM|PDGFRA|LZTFL1|MCM9|INHA|CARMIL2|UBA3|SPAST|TNKS1BP1|VIPAS39|JDP2|LCA5|CD2AP|CNGB1|DEPDC5|Spata2|STXBP3|ATF2|UQCRC2|S…
Gene Ontology	GO:0005764	lysosome	59	2.66939e-10	2.42952e-08	SNX2|Dram2|ACE|KLHL22|SIDT1|IDS|AGA|FYCO1|Hyal1|INSR|acp2|CPQ|Usp5|DNASE2B|SLC34A1|LARS|LRRK2|Tsc2|NPC1|ATP6AP2|SLC38A9|LRP2|TMEM150C|TMEM59|CST7|FLCN|Snx1|TPCN2|CALCRL|Hyal2|RUFY3|CTSC|CTSD|RAMP2|ANKRD27|UNC13D|TINAG|LAMP1|NAGA|RAB7B|CTNS|SPAM1|C12orf66|HPSE|VPS35|TPCN1|LGMN|lap3|TNFAIP3|PON2|ITM2C|FUCA2|USE1|DEPDC5|Abca2|chid1|Rffl|TYR|EPG5
Gene Ontology	GO:0007275	multicellular organism development	85	3.19107e-10	2.86453e-08	OBSCN|MUSK|KDM1B|RNF17|HACD1|PIWIL1|ZMYM3|ADAM17|MST1R|Cdhr3|MYCBPAP|PDGFRA|EPHA1|FMN2|DIEXF|INSR|HHAT|PRELID1|CCR9|TDRD12|FLT3|MEOX2|MCTP2|INVS|GFI1B|TSNAX|DAZL|TCFL5|PGS1|HOXA11|RS1|GATM|wif1|PHC1|KDR|VIRMA|RYBP|RREB1|CDH5|EYA3|ERMARD|ICK|ODF2|TDRD9|OLFML3|Mmp11|ZMYM4|EPAS1|ppdpf|VCAN|TDRD1|PRRX2|TDRD6|BOLL|PHF3|RET|MERTK|EPHA10|Leg1|MOV10L1|FGF3|MAK|LMTK2|PEX1|TBPL2|F2|Tie1|ALK|G2E3|OSGIN1|NME…
Gene Ontology	GO:0016032	viral process	84	3.84152e-10	3.40182e-08	PDGFRA|SYNGR2|CENPU|NUP133|Nup107|RRP1B|Nup160|NFKBIA|SF3B1|SERINC3|IKBKB|Sh3rf1|IL16|ZMYND11|Ivns1abp|CCR9|TAF4|Tsc2|CFLAR|UBN1|Fbxw7|ube2i|NUP188|TAPT1|EIF3M|DHX58|CHD6|BICD1|Ogt|NDC1|TMEM173|ZC3H12A|DNAJB12|KDM4A|CANX|MRE11|NUP214|ZYX|UBR5|MPDZ|NCKAP1|Kin|KIAA0319L|SIRT1|FLT3|RBL1|VRK2|TRIM25|Eif4g1|PKN2|Nup85|PSME3|Ahsa1|IK|Rbp3|Fadd|TPR|Ikbke|VPS35|MDM2|SGTA|NPM1|LMBRD1|TDP2|GTF2H2|IL2RB|SNW…
Gene Ontology	GO:0003697	single-stranded DNA binding	35	4.11992e-10	3.59971e-08	RAD23B|CTC1|MSH3|Wbp11|REXO4|DHX36|HMCES|Setmar|SMC2|MLH1|RAD51AP1|mcm4|MCM9|Dmc1|BRCA2|lrpprc|XPC|Rad18|smc4|BLM|MCM6|MCM5|PMS2|RAD51D|RAD51B|TDP2|RBBP8|SAMHD1|RPA1|TSNAX|RPA2|RAD52|CDC45|TOP3A|RADX
Gene Ontology	GO:0004674	protein serine/threonine kinase activity	71	5.18408e-10	4.46991e-08	MYO3A|OBSCN|STKLD1|ACVR1|BUB1B|LIMK2|PLK3|ILK|CDK17|IKBKB|BMPR1B|ULK1|Bmpr2|CIT|VRK1|TP53RK|NEK11|Ripk4|Pask|NEK4|PPM1D|NEK2|NEK3|Sik3|NEK1|MAP3K2|CDK10|MAP3K1|MASTL|Eif2ak4|NEK8|LRRK2|TTK|Gak|NEK9|IRAK2|SRPK2|PLK4|ERN1|BRAF|ALPK1|ACVR2A|ALPK3|Wnk1|ULK2|Cnksr2|VRK2|Wnk2|PKN2|PRKCE|CAMKV|ICK|MST1|MAST2|NEK5|MAST4|Ikbke|STK17B|Map4k4|RIOK3|ALPK2|LMTK2|HIPK3|Rps6kb1|GSK3B|CAMKK1|MAP3K14|IRAK4|STK36|…
Gene Ontology	GO:0045494	photoreceptor cell maintenance	22	5.99298e-10	5.10026e-08	Dram2|USH2A|ERCC6|BBS4|Pcdh15|ADGRV1|CNGB1|Bbs2|Nphp4|MKKS|RP1L1|Cdh23|CRB1|MDM1|Iqcb1|LCA5|SLC2A1|BBS10|ABCA4|BBS12|MAK|SPATA7
Gene Ontology	GO:0031514	motile cilium	34	7.36475e-10	6.18733e-08	MIA2|HIF1A|CFAP36|PGS1|IQUB|TEKT1|CFAP61|CFAP44|Bbs2|CFAP43|ZBBX|Dnaaf5|Nphp1|Wdr19|IQCA1|DRC7|OFD1|WDR66|DRC1|MNS1|ropn1l|IQCG|IQCD|DYNC2H1|MKKS|SAXO2|MAATS1|AK7|BBS4|Ift88|CFAP99|CFAP100|MAK|PKD1
Gene Ontology	GO:0043312	neutrophil degranulation	86	9.29087e-10	7.61038e-08	AGA|B2M|Acly|TMEM173|Pecam1|DOK3|ATP6AP2|Ckap4|STK11IP|GUSB|DIAPH1|CTSC|CTSD|SLC15A4|HPSE|ORM1|C3ar1|SLC2A5|SLC2A3|SNAP29|CEP290|CYB5R3|SPTAN1|ANO6|MGST1|CCT8|CCT2|QPCT|B4GALT1|Xrcc5|PKM|DSP|MGA|ABCA13|TNFRSF1B|PSMD13|PSMD12|CD14|Snap25|TMC6|STOM|STXBP3|FUCA2|IGF2R|Apaf1|Pdxk|Agpat2|FHL5|NFKB1|GGH|Hgsnat|UNC13D|LAMP1|LGALS3|LGALS2|TMEM63A|GLB1|Adgrg3|CPN1|cpped1|BPI|TOM1|Cotl1|ADAM10|P2RX1|ATP11A…
Gene Ontology	GO:0003779	actin binding	58	1.06694e-09	8.63168e-08	MYO3A|Capzb|FKBP15|EVL|Gas2l3|SNTB1|SPTAN1|ENAH|CPD|Cotl1|FMN2|mical1|Diaph3|SPTBN5|SYNE2|PDLIM3|PDLIM1|Map1a|TNNT3|WASF1|LRRK2|LIMCH1|TMOD2|PLEKHH2|PXK|MYPN|FBXO25|HOMER2|PHACTR4|DIAPH1|Add1|PHACTR2|Baiap2l1|ANLN|KIF18A|PALLD|FAN1|LDB3|SMTN|SSH2|myo19|SYNPO2L|SYNE1|Csrp3|VASH2|lap3|Kcnma1|LRRC10|FAM107A|Ipp|MYO9A|MYO9B|MYBPC1|DIXDC1|MYOZ2|ALKBH4|LSP1|MLPH
Gene Ontology	GO:0017137	Rab GTPase binding	40	1.15585e-09	9.23696e-08	SYTL5|SYTL4|Sytl2|RUNDC1|Tbc1d4|RIC1|mical1|STXBP5|Dnm1l|Stxbp5l|Rims2|TBC1D8|TBC1D1|TBC1D2|Atp6ap1|BICD1|RIMS1|KIF16B|ULK1|RAB3GAP2|Micall2|ACAP2|ANKRD27|UNC13D|Hps6|EXPH5|Pde6d|Picalm|Tbc1d15|LLGL2|Sytl3|RBSN|TBC1D22A|RIN3|TBC1D9B|LLGL1|Sgsm2|sgsm3|Ankfy1|MLPH
Gene Ontology	GO:0032508	DNA duplex unwinding	28	1.29335e-09	1.02112e-07	RECQL5|HELQ|POLQ|Rfc5|POT1|HELB|DHX36|DNA2|ZRANB3|CHD7|CHD6|NAV2|Rfc3|ascc3|FANCM|Xrcc5|RAD54L2|DDX11L8|MRE11|Rad18|BLM|MCM5|RAD50|ERCC6|MCM9|SETX|smarcal1|SUPV3L1
Gene Ontology	GO:0043066	negative regulation of apoptotic process	86	1.43245e-09	1.11748e-07	BCL2L1|GSS|HSPA9|IKBKB|KIFAP3|PDCD10|Tmbim4|SEMA4D|EEF2K|APBB2|CAPN3|PLK3|Ffar4|IL31RA|BARD1|HIPK3|GSK3B|RHBDD1|PKHD1|NGF|Aven|NFKBIA|HSP90B1|NTSR1|MYO18A|MTDH|RGN|STIL|Six4|USP47|THBS1|NR1H4|MYD88|ANGPT4|SIRT1|MRE11|PIDD1|Glo1|ARNT2|PALB2|Rps6kb1|DNAJC3|Xiap|BAG3|GLA|TEX11|AHI1|KIF14|TREM2|Sh3rf1|CFLAR|Adamts20|NFKB1|SETX|RNF157|KDR|COMP|FIGNL1|BFAR|MNAT1|FMN2|LRP2|IL2RB|IFI6|ALB|TNFRSF6B|IL6|RN…
Gene Ontology	GO:0030335	positive regulation of cell migration	52	1.80265e-09	1.37247e-07	GTSE1|Pdgfa|CDH13|CEMIP|ACVR1|ILK|ITGA6|PODXL|INSR|LGR6|ADAM17|PDCD10|INS|SEMA4D|EGF|NEDD9|RHO|Map4k4|FSHB|Sun2|VIL1|THBS1|FAM110C|Elp6|CDH5|KDR|Nmi|NTF3|DIAPH1|Pecam1|COL18A1|drd1|FGFR1OP|EPHA1|LAMC2|SYNE2|ARHGEF39|CARMIL2|ADAM10|F3|SEMA3E|Sema3f|RIPOR1|RET|PDGFRA|KIT|FAM107A|ANGPTL3|GRB7|CD274|F2RL1|Rack1
Gene Ontology	GO:0007601	visual perception	49	1.82214e-09	1.37247e-07	MYO3A|Dram2|Hsf4|USH2A|MFRP|LRIT3|CRYGS|ADGRV1|CRYBA2|OPN4|RS1|CNGB1|Cyp4v2|Bbs2|Slc45a2|TH|MKKS|RP1L1|RIMS1|EYA3|SLITRK6|COL18A1|BFSP2|Cdh23|PPEF2|GLRB|SLC24A1|PAX6|Rbp3|Pde6d|LAMC3|HMCN1|KIFC3|BBS9|EPAS1|GJA3|IMPG2|E2F1|IMPG1|BBS4|BBS7|PDE6B|BBS10|ABCA4|WDR36|MYO9A|ABCC6|SPATA7|TYR
Gene Ontology	GO:0006954	inflammatory response	72	2.63868e-09	1.94284e-07	CCL20|PTGS2|pitx3|NFATC3|STAB1|IRAK2|SCG2|IKBKB|BMPR1B|IL22|SGMS1|ZC3H12A|Tnfrsf4|CCR9|Selp|IL1R1|LY86|AP3B1|NFX1|CERS5|NLRP3|CXCR2|PTGER4|CIITA|NFAM1|THBS1|Fut7|Nmi|NOD1|NR1H4|NFKB1|MYD88|PLP1|CD47|Ffar4|BLNK|DHX8|NOS2|ITGB2|TPST1|Hyal1|ORC3|IL18R1|PLA2G2A|TNIP3|IL34|IL1RAP|Pla2g4b|Csrp3|SPAM1|SCYL3|PLD4|IL2RA|PXK|TNFRSF1B|ORM1|TNFRSF1A|C3ar1|lap3|KNG1|Cd40|TNFAIP3|KIT|IL6|CD14|NRROS|TLR4|TLR5|A…
Gene Ontology	GO:0010629	negative regulation of gene expression	49	3.12468e-09	2.27511e-07	FOXP1|ACE|Dgkq|NOS2|HIF1A|slc2a10|SMCR8|Serpinf1|PDCD10|ZC3H12A|ROS1|PARP9|MYCN|CCN2|Bbs2|KDM4A|Wdr35|Ndfip1|STOX1|SLIT1|NFKB1|MKKS|TERT|SLC35C2|KDR|ZNF281|FLCN|SIRT1|RBL1|RBL2|IFNG|ITGB8|BBS4|Slit3|GATA2|Picalm|Fbxw7|VPS35|LGMN|ESR1|APP|Aff2|NOTCH2|CILP|GGNBP2|CPN1|Ttbk1|ABCC2|Rack1
Gene Ontology	GO:0016477	cell migration	52	3.41046e-09	2.45477e-07	ZRANB1|USH2A|IL12B|PODXL|MYO18A|USP9X|ADAMTS12|PTK7|ITGB1BP1|LAMB4|NCKAP1|ITGB4|NEDD9|Itgb3|CCN2|FMNL2|PIK3CB|Ntn4|PALLD|ITGB2|THBS1|Sh3bp1|KDR|Knstrn|NOS1|LAMA3|PARP9|PEAK1|ITGB8|CD47|SCYL3|FAN1|GPC1|GPC5|MERTK|NDEL1|LAMC3|LAMC1|BRAT1|MISP|FHOD3|PIK3C2B|SDC2|MST1R|ADGRG1|TNFAIP3|ADAM9|EFL1|FAT1|EMP2|RHO|ASAP3
Gene Ontology	GO:0045893	positive regulation of transcription, DNA-templated	93	3.44634e-09	2.45477e-07	Prdm16|IKBKB|ZXDC|EGF|RREB1|MAP3K2|NPAT|CAPN3|Mitf|MYB|BRCA1|BRCA2|Thrap3|XPC|BRD7|ROR2|Picalm|RFX6|Dnajc2|CEP290|AHR|MYRFL|YEATS4|RNF6|Cebpz|TRIP4|CTCF|HIF1A|Mllt3|Kat6b|Kat6a|MYCN|NEK4|Six4|EGR1|ZNF281|TRIM24|PARP9|Nup85|BLM|MSTN|Rbp3|TRIM45|ARNT2|PRDM11|PAX6|CD80|NSD1|AGTR2|NCF1|ZFHX4|ILK|RET|CD4|SPI1|CIITA|Arid1a|HOXA11|Ss18|ZNF341|Foxm1|NFKB1|PROX1|ESR1|IL6|SPP1|CDK5RAP2|ACVR1|ZNF318|INSR|MY…
Gene Ontology	GO:0005201	extracellular matrix structural constituent	38	3.60749e-09	2.54192e-07	DPT|MFGE8|ACAN|COLQ|CD4|MATN2|OTOL1|LAMB4|IMPG2|MMRN2|MMRN1|THBS1|NID1|ANOS1|Prelp|OIT3|FGA|COL28A1|LAMA3|LAMA4|COL18A1|COMP|COL9A3|MUC6|MXRA5|TNC|LAMC2|COL24A1|HMCN1|LAMC1|COL17A1|AGRN|EMILIN3|ZPLD1|IMPG1|CILP|MGP|VWF
Gene Ontology	GO:0007283	spermatogenesis	74	5.1238e-09	3.57194e-07	BCL2L1|Cntd1|HSF2|RAD23B|PIWIL1|ACVR2A|LIMK2|SYNE1|MYCBPAP|TDRD9|ADAM10|GAL3ST1|HOXA11|GTSF1|ADAM17|MYBL1|TDRD12|ARID4B|ADCYAP1R1|ROS1|DHX36|Rbp3|CFAP69|IGF2R|ACE|LRRK2|ADAMTS2|ASPM|Sun1|MLH1|AZI2|GGNBP2|TAF4B|SPO11|RGN|SETX|MEI4|Dmc1|ODF2|SIRT1|BRCA2|TSNAX|TCFL5|TDRD1|TDRD7|BOLL|TDRD6|HERC2|GGT7|MERTK|UBR2|MOV10L1|TRIP13|RAD51C|MAK|POC1A|NDC1|E2F1|SFMBT1|CFAP54|VIPAS39|ACOX1|NME8|KIT|GOLGA3|TSGA…
Gene Ontology	GO:0006886	intracellular protein transport	57	5.71414e-09	3.93397e-07	SYTL5|SYTL4|EIF2D|SNX6|C17orf75|ACD|TOM1|SYNRG|Tbc1d4|RIC1|ARL11|STXBP3|sgsm3|SEC23IP|SEC31B|SEC31A|TBC1D8|TBC1D9B|TBC1D1|TBC1D2|RUNDC1|COPG2|Rims2|COPG1|Syndig1|AP3D1|RIMS1|ARFIP1|Snx1|RAB3GAP2|APPBP2|COG3|FHL5|RAMP2|GGA3|HERC2|EXPH5|SEC24C|SEC24B|RAB24|NPM1|SNX33|Tbc1d15|RAB21|VPS35|VPS26C|Sytl3|Sytl2|STX3|TBC1D22A|ARCN1|Stx11|AP3B1|Sgsm2|SNX2|VIPAS39|MLPH
Gene Ontology	GO:0016887	ATPase activity	51	5.76318e-09	3.93397e-07	MORC2|MDN1|HSPA9|KIF26A|Rfc3|KIF14|MYO18A|KIF12|PMS1|Abcd3|CCT8|DNA2|CHD1L|MLH3|AFG1L|MLH1|KIF6|TOR3A|KIF26B|MYO9B|KIF16B|TDRD9|VWA8|Abcg8|KIF18A|RSF1|FIGNL1|BLM|ABCB10|Abca2|Spata5|myo19|Psmc1|PMS2|ATP1B1|ABCC10|HSPA13|ABCA12|ABCA13|SPAST|KIF15|ATAD1|ATP5F1B|ABCC1|ABCA4|ABCA3|ABCC6|NVL|TOR2A|ABCC2|ABCC3
Gene Ontology	GO:0043065	positive regulation of apoptotic process	65	6.32012e-09	4.26966e-07	OBSCN|PTGS2|NGF|ARHGEF5|RRP1B|ANO6|ITGA6|SAV1|ADAM10|GPLD1|Tnfrsf8|Fadd|Dnm1l|NSMAF|IGF2R|SUDS3|Apaf1|KLF11|Eif2b5|BCLAF1|APBB2|ARHGEF18|TIAM2|Casp9|PHLDA3|NF1|B4GALT1|RYBP|PDCD5|TRPV1|FLCN|SIRT1|TRAF6|BARD1|Faf1|UNC5C|ARL6IP5|CTSD|Arhgef3|MST1|ABR|Rbp3|FASLG|OMA1|MCF2L|ING4|NTSR1|STK17B|CENPR|ING3|RASGRF2|E2F1|PLEKHG5|DHODH|OSGIN1|HMOX1|Kcnma1|NOTCH2|PIDD1|IL6|TLR3|KNG1|SHQ1|ATF4|Rack1
Gene Ontology	GO:0007049	cell cycle	53	6.88407e-09	4.6032e-07	POC5|Triobp|KMT5A|DBF4B|USP9X|ZMYND11|CCNT2|Hmg20b|DCLRE1A|ube2i|FAM107A|PPP1R1C|NEK1|ccndbp1|ANAPC16|NUDC|ANAPC10|ANAPC4|CCPG1|Gak|LIG3|CABLES1|STOX1|Steap3|Ccnk|DMTF1|FANCI|SUV39H2|RBL1|NEDD9|TET2|MIS18BP1|PKN2|PRKCE|RHNO1|PSME3|APPL2|TP53BP2|HMCN1|BRD7|CENPR|Hjurp|E2F2|LIN9|Casp8ap2|Mpp7|NUP37|CD2AP|AHR|PARD3B|ACTR8|lrrcc1|Rack1
Gene Ontology	GO:0006364	rRNA processing	38	6.97996e-09	4.62017e-07	MDN1|Utp6|RPP38|NOP56|Utp3|RRP1B|RPL5|Wbp11|DCAF13|DIEXF|EXOSC8|NOP14|HELQ|DHX37|EXOSC10|BMS1|NOP58|CHD7|DDX52|DDX51|NEDD4|UTP15|NOL11|RPS24|LAS1L|HEATR1|UTP14A|NOL8|MPHOSPH10|DDX27|Pes1|DDX47|GEMIN4|WDR36|UTP20|NVL|EIF4A3|REXO4
Gene Ontology	GO:0000784	nuclear chromosome, telomeric region	33	7.64751e-09	5.01141e-07	TNKS|ACD|CTC1|Orc5|SCG2|POT1|FEN1|XRCC3|DCLRE1B|DCLRE1A|LRIF1|DNA2|CNGB1|mcm4|Thoc3|TERT|Xrcc5|BRCA2|MRE11|ORC4|ORC3|PARP1|MCM6|MCM5|RAD51D|THOC5|NAT10|ZGRF1|RPA1|RPA2|Sun2|TERF1|RAD50
Gene Ontology	GO:0031012	extracellular matrix	51	9.41991e-09	6.11175e-07	pitx3|PAPLN|CCN2|ACAN|VCAN|Oc90|COLQ|GPC1|ADAMTS12|OTOL1|ADAMTS14|ADAMTS17|LAMC3|ANOS1|FBLN5|ADAMTSL2|ADAMTSL3|ADAMTSL1|ADAMTS3|ADAMTS2|THBS1|RELN|FMOD|Adamts20|Prelp|COL28A1|Ccn6|MATN2|GPLD1|Mmp11|COL18A1|COMP|EPYC|COL9A3|ndnf|Mme|MMP28|Hapln4|COL24A1|COL17A1|HPSE|crispld2|IMPG2|LRIG1|IMPG1|LRRC17|TLR3|MGP|LRIG3|SERAC1|COL6A3
Gene Ontology	GO:0002576	platelet degranulation	35	1.0109e-08	6.49451e-07	SYTL4|Gtpbp2|Pdgfa|SERPINF2|APOOL|F13A1|ITIH3|Selp|EGF|NHLRC2|Itgb3|CLEC3B|MMRN1|PHACTR2|APOH|THBS1|BRPF3|FHL5|Srgn|Cd9|WDR1|Pecam1|APPL2|VEGFC|TEX264|chid1|ORM1|F5|APP|KNG1|ALB|FGA|VTI1B|VWF|CD109
Gene Ontology	GO:0004222	metalloendopeptidase activity	32	1.13142e-08	7.19271e-07	MMEL1|PAPLN|OMA1|Pappa|ADAM10|ADAM12|ADAMTS12|ADAMTS14|ADAMTS17|ADAM17|ADAMTSL2|ADAMTSL3|ADAMTSL1|ASTL|PMPCB|PMPCA|ADAMTS2|ECE1|Mme|NLN|Mmp11|Spg7|Adamts20|Kel|ADAM20|ADAM23|ADAMTS3|ADAM9|Pitrm1|UQCRC2|MEP1A|MMP28
Gene Ontology	GO:0000049	tRNA binding	25	1.19192e-08	7.43874e-07	AARS|EARS2|DARS2|Pstk|IFIT5|TRMT11|IARS2|Eif2ak4|RARS|EEFSEC|AARS2|TERT|IARS|TRMU|Dtd1|SEPSECS|TRMT1L|NAT10|Nemf|THG1L|NSUN3|NSUN2|ALKBH8|SARS|ELP1
Gene Ontology	GO:0034451	centriolar satellite	30	1.38026e-08	8.45312e-07	PIBF1|PODXL|CCDC66|PATJ|ITGB1BP1|CEP97|NLRC3|LRIF1|FNIP2|PXK|CENPU|C2CD5|Sdccag8|NEK1|DDHD2|CCDC14|zmynd10|CCDC13|OFD1|Knstrn|TMEM63A|IL4R|ODF2L|PCNT|nudt21|BBS9|DBH|Hk3|BBS4|CEP290
Gene Ontology	GO:0007411	axon guidance	49	1.44892e-08	8.79144e-07	LGR6|EVL|SPTAN1|ENAH|EPHA1|DPYSL5|MATN2|CNTN6|CNTN4|SPTBN5|BOC|SEMA4D|CHD2|PIK3CB|SHC3|Ntn4|APBB2|KLF7|GLI3|MYPN|RELN|SLIT1|NR4A3|ANOS1|LAMA3|Dok4|TNR|UNC5C|Slc7a11|UNC5D|GPC1|PAX6|Slit3|RET|EPHA10|TEC|SEMA3E|Igsf9|Sema3f|GRB10|ROBO3|ROBO4|NOTCH2|EFL1|PALLD|GDNF|GRB7|GFRA2|lap3
Gene Ontology	GO:0005874	microtubule	60	1.54069e-08	9.26249e-07	CCDC66|Gas2l3|KIF16B|RASSF1|INVS|Hk3|KIF26A|KIF26B|MAP2|KIF15|TPPP3|Eml4|KIF12|PGS1|Dnm1l|DCTN1|APPBP2|Map1a|CCT8|NEK2|HSPH1|WDR47|CCT2|TCP11L1|NUDC|HAUS3|HAUS1|NAV1|DISC1|FAM110C|Trim55|RP1L1|TBCE|TTLL5|ODF2|lrpprc|Togaram1|KIF6|KIF18A|Rassf5|PCNT|NDEL1|MDM1|DYNC2H1|KIFC3|KIF14|DNAH1|SPAST|KIF24|CSPP1|TBCD|Cct4|TEKT1|SHROOM3|RADIL|CDK5RAP2|GAS2|KLC4|TUBGCP5|TUBE1
Gene Ontology	GO:0019899	enzyme binding	66	1.7004e-08	1.01297e-06	PTGS2|Rfc5|TRAK2|NFKBIA|HIF1A|SUDS3|CD4|Pde4dip|CNTNAP2|NOP14|PMS1|KMT2E|IGF2R|ube2i|FNIP1|Itgb3|AXIN2|MLH1|SELENOS|BLZF1|NEDD4|ANKMY2|RPS19BP1|Ndufaf7|TH|Tulp3|DIS3L|ERN1|BLNK|BRCA1|SIRT1|MSH3|PARP9|Apba3|PUS7|Hyal2|Foxo4|PRKCE|PARP1|AHRR|Rps3|Cotl1|LAMP1|TSPAN5|SYNE1|MDM2|EHHADH|MCM9|HMOX1|HACD3|SNW1|Pex7|ESR1|TNKS1BP1|APP|Iqcb1|MST1R|Cd40|METTL6|RPA2|NOTCH2|PHKG1|SARS|Wdr76|HLCS|Rack1
Gene Ontology	GO:0005925	focal adhesion	74	1.77688e-08	1.049e-06	ITGA8|CDH13|EVL|Triobp|SNTB1|ENAH|RPL5|ITGA4|ILK|HSP90B1|KLF11|ADAM10|MPRIP|B2M|AKAP12|ADAM17|Map4k4|VIM|ITGB1BP1|ZYX|PDLIM1|UBOX5|NEDD9|MRC2|RPL7A|PTK7|Rpl38|ALCAM|PALLD|HSPA9|Gak|PPP1R12A|NHS|IGF2R|PTPRC|MISP|Cd9|NCKAP1|PROCR|ITGB2|ZFYVE21|ITGB4|Add1|PEAK1|ITGB8|CDC42EP1|Slc7a11|THSD1|LMO7|Rps3|ITGA6|TNC|Fblim1|SYNE2|NPM1|BCAR3|WASF1|RAB21|HACD3|ARPC1B|RPL4|PIP5K1C|PTPN12|lap3|PPFIBP1|ADAM9|FAM…
Gene Ontology	GO:0045892	negative regulation of transcription, DNA-templated	88	1.91797e-08	1.12218e-06	Prdm16|Strn3|KMT5A|SCG2|SFMBT1|Tnfrsf4|Chmp1a|ube2i|BCLAF1|PROX1|PHC1|MYB|BRCA1|PPHLN1|TRIM24|CENPF|NKRF|MDM2|BRD7|Bcl7a|MBTD1|L3MBTL1|Zgpat|ATP8B1|Cebpz|Trim66|CTCF|ZNF217|FOXP1|SNX6|SUDS3|Kat6b|Kat6a|AHR|Six4|USP47|PPARGC1B|SAMD7|IFNG|ZBTB33|Xrcc5|ZNF281|SIRT1|Rbp3|TMPRSS6|ING4|TBPL2|PRDM11|ZC3H6|PRDM5|KDM5B|YEATS2|UBA3|ncor1|EHMT1|SPI1|PHF12|CIITA|Foxm1|ELMSAN1|CAPN3|BCOR|BTAF1|RIOX1|ZNF488|MY…
Gene Ontology	GO:0065003	protein-containing complex assembly	35	2.33804e-08	1.34549e-06	MDN1|CLDN14|AIMP2|NDUFAF1|KIFAP3|Dnm1l|CD2AP|MNAT1|WASF1|SLC9A3R1|KNTC1|Fah|VIL1|CAPN3|MAGI1|Mitf|FANCC|Wdr19|FGA|FANCA|Spg7|CARD10|IL2RB|IL1RAP|Tubgcp2|MDM2|LAMC1|Picalm|ZW10|GluProRS|LLGL1|Cd40|SLC2A1|RIMS1|BAP1
Gene Ontology	GO:0030054	cell junction	44	2.3407e-08	1.34549e-06	PDGFRA|CCDC66|ENAH|SLC7A2|ILK|COPS4|COLQ|DCAF13|PATJ|P2RX4|ITGB4|ARHGEF5|CDK5RAP2|CDH5|TBC1D2|CCDC88C|SMC5|C4orf19|MAGI1|FAAP20|Nlrx1|KDR|NHS|WDR1|TJP3|ARHGEF18|Kdf1|DSG2|DSP|TP53BP2|SYNPO2L|Fblim1|RAD51C|DPH1|PTPRQ|ERBIN|lap3|Mpp7|PLEKHA7|PARD3B|PCDH1|SH3PXD2B|BAP1|CDHR2
Gene Ontology	GO:0090305	nucleic acid phosphodiester bond hydrolysis	25	2.43457e-08	1.38728e-06	PGAP1|POLQ|ASTE1|REXO5|DCLRE1B|DCLRE1A|DNA2|ZRANB3|Setmar|FANCM|N4BP2|LAS1L|ENPP3|RAG1|PDE12|PMS2|GEN1|TDP2|PLD4|RBBP8|ATAD5|MGME1|REV3L|RAD50|FEN1
Gene Ontology	GO:0044267	cellular protein metabolic process	45	2.63302e-08	1.48743e-06	KNG1|MIA3|GIGYF2|GLA|CHGB|VCAN|SCG2|HSP90B1|Pappa|ADAM10|B2M|Igfbp1|LTA4H|DNAJC3|FURIN|SORL1|SLC34A1|LAMC1|KTN1|SERPINC1|PRL|LMCD1|FGA|CHRDL1|USP9X|GGA3|TNC|TSPAN5|CP|Ckap4|F2|F5|MBTPS1|SDC2|APP|D2HGDH|ALB|APPL2|INS|IL6|MGAT4A|ABCA3|MFGE8|MELTF|FUCA2
Gene Ontology	GO:0043687	post-translational protein modification	64	2.69951e-08	1.51195e-06	Asb10|COPS8|BTRC|APP|KTN1|DTL|ALB|CHGB|FBXO11|VCAN|FBXW10|HSP90B1|DCAF13|Igfbp1|STT3B|SCG2|PSMB2|PSMD12|Fbxw7|Asb2|LAMC1|MFGE8|CAND1|SERPINC1|KLHL22|MIA3|ANKRD9|LRRC41|WSB1|WSB2|Tulp4|FBXL18|TNFSF13B|FGA|COPS4|VIPAS39|CHRDL1|PSME3|HIF1A|DNAJC3|Psma3|APPL2|UBA3|TNC|Psmc1|CP|Ckap4|EPAS1|ADAM10|F5|MBTPS1|SDC2|FBXL3|ASB5|FBXL5|PSMD13|LMO7|IL6|KNG1|MGAT4A|DCAF5|RHBDD1|MELTF|FUCA2
Gene Ontology	GO:0005604	basement membrane	29	3.00386e-08	1.66816e-06	EGFLAM|USH2A|ACAN|ITGA6|COLQ|AGRN|MATN2|Serpinf1|MMRN2|NID1|P3H2|COL28A1|LAMA3|LAMA4|COL18A1|Thbs4|COL9A3|Rell2|TINAG|TNC|LAMC2|LAMC3|HMCN1|LAMC1|COL17A1|EMILIN3|ERBIN|Lad1|Smoc1
Gene Ontology	GO:0007605	sensory perception of sound	37	3.13944e-08	1.7288e-06	MYO3A|PGAP1|CEMIP|USH2A|FBXO11|CPD|MYO1A|LOXHD1|Tspear|Pcdh15|ADGRV1|PDZD7|Triobp|CHD7|PJVK|SLC9A3R1|GSDME|Tmie|NAV2|TH|HOMER2|SLITRK6|EPYC|DIAPH1|WDR1|OTOGL|Cdh23|GRXCR1|Srrm4|LRP2|Rpl38|LRIG1|OTOA|PPIP5K2|ATP8B1|MYO15A|MYO7B
Gene Ontology	GO:0003674	molecular_function	110	4.56608e-08	2.49346e-06	C17orf75|MFRP|Tspear|Golt1a|SMAP2|ZNF142|C1qtnf3|SUSD6|Lamb2|unc93a|CRISPLD1|SLITRK2|FAM210A|LRRC6|GRXCR1|DLEC1|TSPAN3|TMEM108|Caskin2|Zdhhc23|UBR7|Bcl7a|TMEM104|PRRG4|GHITM|VPS26C|GTSE1|Eml4|MAMLD1|Gpn2|SERAC1|PPFIBP2|FMN2|EXOC3L2|CRYBA2|ARID4B|TMEM132B|CCDC125|TEKT3|HAUS3|NAIF1|HAUS1|PLCH2|FAM129A|SAMD8|DGLUCY|DCHS2|CNOT11|Depdc7|IMMP1L|Cep83|FRMD7|Tmem268|UEVLD|ZC3H6|FETUB|FNDC5|ARPP21|PHF3|TM…
Gene Ontology	GO:0051726	regulation of cell cycle	33	5.23547e-08	2.81413e-06	DTL|LIN9|Pes1|Tsc2|TNFSF13B|ccndbp1|MASTL|CDK17|CDKL2|Foxm1|CABLES1|TSC1|PHACTR4|INHA|E2f3|CENPF|Cdkl1|FIGNL1|NUP214|Rbp3|UBA3|RAD51D|E2F7|E2F4|E2F2|E2F1|PRDM11|FBXL3|E2F8|L3MBTL1|PRR11|PTPRC|Rack1
Gene Ontology	GO:0006897	endocytosis	42	5.23918e-08	2.81413e-06	BCL2L1|SNX2|FKBP15|STAB2|TOM1|SYNRG|Epn2|ZFYVE9|CCR9|Tsc2|MRC2|MARCO|LRRK2|EEA1|PIK3CB|REPS1|Sh3bp4|Cd5|NPC1|CLINT1|SNX33|HEATR5B|LRP12|EHBP1|ildr1|TMPRSS2|PRSS12|EPN3|TMPRSS13|Esyt2|MIA3|TMPRSS15|Picalm|LRP2|LRP4|Ankfy1|APP|RIN3|Rufy1|Eps15l1|STEAP2|LRP8
Gene Ontology	GO:0043025	neuronal cell body	67	6.62541e-08	3.50132e-06	NCF1|Strn3|USH2A|WASHC5|TRAK2|PLK3|CPD|ILK|GLRX2|MAP2|Fxr1|BMPR1B|CNTNAP2|AKAP12|RAPGEF2|KCNB2|CRIPT|DCTN1|P2RX4|CANX|Map1a|CHD2|LRRK2|PJVK|ZNF804A|Cnksr2|RET|RIC3|SEZ6|TRPM5|HOMER2|TRPV1|PLXDC1|DPYSL5|PDYN|UNC5C|ALCAM|NCDN|TANC1|LSM1|SLC24A1|DHODH|LAMP1|SERPINI1|TNFRSF1B|EFHC1|FRMD7|Kndc1|SHANK2|Picalm|Rack1|INHA|ADAM10|VPS35|LMTK2|LRP4|LRP8|Cd40|ITGA4|Elovl5|Bmpr2|VTI1B|PTPRN|Ttbk1|MPL|EIF4A3|p…
Gene Ontology	GO:0008201	heparin binding	39	6.86594e-08	3.5994e-06	Rspo2|LGR6|CCN2|EVA1C|PCSK6|LIPC|COLQ|Selp|ADAMTS3|SERPINC1|CLEC3B|APOH|THBS1|NAV2|ANOS1|FGFBP1|PTPRC|Prelp|PDCD5|Ccn6|SLIT1|LIPG|COMP|Thbs4|F2|ndnf|SCYL3|MSTN|Slit3|LAMC2|crispld2|RSPO1|IMPG2|IMPG1|APP|KNG1|APPL2|ANGPTL3|ADGRG1
Gene Ontology	GO:0006357	regulation of transcription by RNA polymerase II	110	7.88378e-08	4.10019e-06	BPTF|HSF2|smarcal1|SCG2|ZFX|CCNT2|ZNF76|Ccnk|KLF7|ZNF142|DMTF1|BRCA1|TSC22D1|Nop2|IFRD1|MDM2|BRD7|BRD3|RBBP8|RFX8|LIN9|RFX5|RFX6|RFX7|KIT|AHR|MAMLD1|CCNC|Cebpz|PRRX2|KDM5B|FOXP1|Nobox|TRAK2|Znf367|Mllt3|Isx|MED6|ARID4B|MTDH|SUPT20H|MYCN|Glo1|VEZF1|NR1H4|ZBTB33|ZNF511|Brf1|PDLIM1|Abca2|Snapc4|PHF20|EPAS1|PRDM14|ELP4|ESR1|ZC3H6|Sall3|ANKRA2|ZNF292|Lime1|Dgkq|NFATC3|Zbtb46|SPI1|MED8|Ogt|Arid1a|HOXA1…
Gene Ontology	GO:0003678	DNA helicase activity	22	8.63791e-08	4.45703e-06	RECQL5|HELQ|ZRANB3|ERCC6|mcm4|DHX36|DNA2|CHD1L|CHD7|CHD6|NAV2|Xrcc5|RAD54L2|DDX11L8|MRE11|SUPV3L1|BLM|MCM6|MCM9|SETX|smarcal1|RAD50
Gene Ontology	GO:0005930	axoneme	30	8.86317e-08	4.53753e-06	KIFAP3|EFHC1|CFAP61|PMPCA|ATG16L1|CFAP43|Wdr35|GLI3|Tulp3|RP1L1|WDR66|DRC1|ccdc39|CENPF|MNS1|CFAP74|ATG14|Traf3ip1|DYNC2H1|CFAP36|Ift140|DNAH1|CFAP54|MAATS1|LCA5|BBS7|Ift172|MAK|SPATA7|CFAP221
Gene Ontology	GO:0008134	transcription factor binding	60	1.08886e-07	5.53123e-06	BPTF|KDM1B|NFATC3|Sdr16c5|HDAC8|NFKBIA|HIF1A|MED6|PPARGC1B|Cxxc5|Kat6b|Kat6a|AGTR2|TMEM173|DACT2|ube2i|Mettl23|SPI1|NLRP3|NPM1|MST1|APBB2|PPRC1|Cebpz|NFKB1|SIRT1|zfpm1|E2f3|RBL1|Add1|NFAT5|CENPF|Foxo4|PARP1|ASCL4|Per3|BRD7|Rbp3|Rps3|NIF3L1|BCOR|ZBTB49|Csrp3|Brf1|GATA2|ROR2|E2F7|EPAS1|E2F4|E2F2|E2F1|ESR1|E2F8|AHR|MEF2A|PAX6|Ppp1r13b|STK36|mybbp1a|PTPRN
Gene Ontology	GO:0007166	cell surface receptor signaling pathway	55	1.14663e-07	5.77989e-06	IL7R|EVL|EPHA1|CD4|ADGRV1|LIFR|CD2|Fadd|TSHR|ADCYAP1R1|IL1R1|Pecam1|SMAP2|MARCO|Cabin1|PRL|GPR182|NFAM1|IL2RA|CXCR2|MAGI1|PTPRC|Gcgr|Edn2|TRPV1|Il13ra1|CALCRL|IFNG|ADGRD2|ADGRF5|Slc7a11|Vipr2|MERTK|Glp1r|GLMN|ADGRD1|CD101|TDP2|INHA|CASP10|F2|MYD88|PLEKHG5|CD274|Mchr1|ADGRG6|CD14|Adgrg3|Adgrg2|ADGRG1|CD80|SCTR|AGTR2|BAP1|IL17RA
Gene Ontology	GO:0000122	negative regulation of transcription by RNA polymerase II	118	1.23766e-07	6.19113e-06	BPTF|Prdm16|PLK3|KMT5A|SCG2|Cxxc5|SEMA4D|FBLN5|RREB1|ube2i|LMCD1|WWC3|WWC2|HDAC8|Mitf|MYB|TRPV1|FLCN|IFNG|AHRR|NR1H4|FASLG|TPR|MDM2|GATA2|Glis3|EFL1|Zgpat|RFX5|Cebpz|CTCF|ZNF217|zfpm1|TRIM37|SUDS3|srebf2|MTDH|SKI|AHR|EGR1|Mme|ZNF281|NCOA2|SIRT1|PARP9|TFEC|Noc2l|PARP1|Per3|Rbp3|SARS|PRDM14|ESR1|PRDM5|MEF2A|PAX6|NSD1|YEATS2|KDM1B|Sdr16c5|ZFHX4|CBX7|ncor1|EHMT1|FNIP1|FNIP2|SPI1|CIITA|Arid1a|TEC|Foxm…
Gene Ontology	GO:0097711	ciliary basal body-plasma membrane docking	28	1.3755e-07	6.82854e-06	AHI1|DCTN1|CEP97|CEP164|NEK2|Sdccag8|CEP162|TCTN2|HAUS3|HAUS1|Nphp1|Nphp4|OFD1|ODF2|CEP192|PLK4|CC2D2A|FGFR1OP|PCNT|Cep83|KIF24|Iqcb1|CEP290|Cep76|CDK5RAP2|CNTRL|Cep78|CKAP5
Gene Ontology	GO:0000278	mitotic cell cycle	34	1.43454e-07	7.06808e-06	RECQL5|CDH13|BUB1B|PLK3|PLK4|KIF15|CIT|MYBL1|WDHD1|NEK4|DCTN1|NEK2|NEK3|Smc3|MASTL|PPP1R12A|VCPIP1|NUP214|OFD1|MYB|CENPF|CENPC|SCG2|IK|ska2|XRCC2|Tubgcp2|CENPT|TBCD|Eml4|PRDM5|YEATS4|TUBGCP5|TUBE1
Gene Ontology	GO:0000922	spindle pole	32	1.49664e-07	7.319e-06	RASSF1|PLK3|PLK4|CEP104|DCTN1|EFHC1|CEP95|CEP128|NEK2|POC1A|POC1B|KNTC1|Ctdp1|FAM110C|WDR60|HAUS1|Knstrn|ODF2|NEDD9|CENPF|sgo1|CDK5RAP2|Tubgcp2|CEP85|ZW10|TOPBP1|cep44|CSPP1|CKAP2|CEP19|TUBGCP5|CKAP5
Gene Ontology	GO:1905515	non-motile cilium assembly	19	2.25895e-07	1.08845e-05	Ift140|PIBF1|Togaram1|POC1A|Ift80|CC2D2A|Ift172|Bbs2|BBS4|BBS7|Cep126|BBS10|Ift88|CCDC13|GORAB|DISC1|MKKS|DCTN1|DYNC2H1
Gene Ontology	GO:0007420	brain development	47	2.28104e-07	1.09107e-05	BPTF|ITGA8|Utp3|BAG3|CTTNBP2|SCG2|STXBP3|ccdc39|Bmpr2|MDGA1|CNTN4|JHY|DHX37|PLXNB2|RGS4|DMBX1|Ift172|RIDA|Hnmt|TBC1D23|RELN|NF1|UNC5C|Xrcc5|Cd9|BRCA2|STK36|Tulp3|CDK5RAP2|ABR|PHGDH|Znf335|CTNS|PROX1|ARNT2|ACSL3|lap3|Aff2|BBS7|CNTNAP2|OXCT1|ADGRG1|SYT1|SCTR|AGTR2|AMIGO2|Spata5
Gene Ontology	GO:1901796	regulation of signal transduction by p53 class mediator	33	2.50035e-07	1.18731e-05	Rfc5|PLK3|RPL5|Rfc3|Kat6a|TP53RK|EHMT1|DNA2|EXO1|TAF4B|Noc2l|BRCA1|KMT5A|BARD1|TRIM24|MRE11|Nop2|RHNO1|BLM|TAF4|TP53BP2|MDM2|BRD7|PHF20|SETD9|RBBP8|TOPBP1|RPA1|RPA2|L3MBTL1|Ppp1r13b|RAD50|TOP3A
Gene Ontology	GO:0001701	in utero embryonic development	43	2.54056e-07	1.19772e-05	BCL2L1|PDGFRA|ACVR1|RUNDC1|ADAM10|ATP11A|EDNRA|XRCC2|DHX35|NSRP1|HSD17B2|STIL|Add1|CHD7|GLI3|Wdr19|KLF2|KBP|ANKRD11|Polb|FLCN|Znf335|HEG1|Apba3|Apba2|KIDINS220|RRN3|SLC25A20|SLC39A3|NPAT|ARNT2|ADAMTS3|PTPRQ|PKD1|NSUN2|NOTCH2|Smpd4|WNT9B|Slc5a7|TRAF6|Tie1|TMEM231|Hm13
Gene Ontology	GO:0016567	protein ubiquitination	78	2.67754e-07	1.25328e-05	Asb10|TRIM13|ANAPC16|UVSSA|DTX2|FBXO11|Usp5|HIF1A|DCAF13|USP9X|Rnf103|TRIM59|Rnf144a|TRAF7|RNF24|PEX10|MED8|PEX12|MDM2|Pdzrn3|Asb2|NFX1|FBXO5|CAND1|ASB5|SELENOS|UBR7|LNX1|NEDD4|LZTR1|CRBN|WSB2|VCPIP1|Trim55|Fbxw7|G2E3|RNF157|MALT1|fbxo31|BRCA1|NEURL1B|SIRT1|Rspry1|UBR1|HECW2|FBXO43|BARD1|TRIM24|OTULIN|Rad18|Tulp4|UBA6|RNF6|HERC3|HERC2|UBA1|C10orf90|UBR2|Znf598|TRIM45|rnf149|EPAS1|LRRC41|UBE2N|Cdc…
Gene Ontology	GO:0030425	dendrite	70	3.18732e-07	1.48131e-05	TH|NCF1|Strn3|GSS|TRAK2|PLK3|CPD|NGF|GLRX2|SAV1|MAP2|BMPR1B|DPYSL5|Bmpr2|SACS|PGS1|MPDZ|DHX36|NCOA2|Map1a|CHD2|LRRK2|WDR47|Pcsk2|ALCAM|Rangap1|AZI2|Ndfip1|RELN|NF1|Acad9|CRIPT|TRPM5|HOMER2|Necab2|N4BP3|DHX8|NTF3|PLCB4|PDYN|UNC5C|PRSS12|TANC1|GLRB|LSM1|HTR4|TMEM108|RET|LAMP1|NCDN|LRIT3|KCNB2|Kndc1|SHANK2|Rack1|LRP2|ZDHHC5|Igsf9|LRP4|CHRM3|LRP8|GSK3B|Elovl5|PLXDC1|Slc5a7|SPG11|CNTNAP2|STX3|EIF4A3|M…
Gene Ontology	GO:0072686	mitotic spindle	28	3.31916e-07	1.53172e-05	KATNBL1|KLHL22|LIMK2|Rangap1|HEPACAM2|DCTN1|NEXMIF|ncor1|NUSAP1|HAUS3|SLC34A1|CXCR2|Knstrn|FLCN|rmdn2|DIAPH1|Togaram1|Kdf1|Rps3|TPR|EFHC1|Map9|Iqcb1|Eml4|YEATS2|HECW2|PKHD1|MAK
Gene Ontology	GO:0010468	regulation of gene expression	47	3.50447e-07	1.60593e-05	Prdm16|FOXP1|MARF1|HIF1A|ALPK2|TREM2|ZC3H12A|Dnm1l|Hmg20b|ZNF451|Brf1|TXK|CDK10|NPC1|MAP3K4|PROX1|PCBP4|STOX1|NF1|ZNF438|DRC1|ICK|TSKU|UBXN2A|Apba3|Apba2|COMP|ATP1B1|PHGDH|GFI1B|Znf335|IGF2BP2|NPAT|SRPK2|PRDM14|PRDM10|PRDM11|APP|Aff2|AHR|PRDM5|PTPRC|GDNF|ZNF407|MAK|ZNF507|BCL2
Gene Ontology	GO:0019221	cytokine-mediated signaling pathway	53	3.60201e-07	1.63917e-05	BCL2L1|PTGS2|CRLF2|IL10RA|IL12B|HSP90B1|CD4|IL22|LIFR|F13A1|VIM|FLT3|IL1R1|Il5ra|STAT4|CD80|PIK3CB|OSMR|ZC3H15|IRAK2|CCL20|IL20RA|Edn2|IRAK4|NOS2|ITGB2|IL4R|IL31RA|IL2RA|HIF1A|FAN1|IL34|FASLG|VCAM1|CSF3R|IL1RAP|EHHADH|ROR2|IL13RA2|IL2RB|F3|TNFRSF1B|TNFRSF1A|LRP8|HMOX1|IL16|KIT|IL6|MAOA|PTPRN|Il13ra1|STX3|BCL2
Gene Ontology	GO:0038023	signaling receptor activity	44	4.25192e-07	1.92157e-05	GSS|IL10RA|GFRAL|RET|Cd40|CD4|CD2|TREM2|TSHR|ADCYAP1R1|SEMA4D|MRC2|IGF2R|SELENOS|ATP6AP2|Cd5|NPC1|Cd7|TNFRSF9|Gpa33|PROCR|PLA2R1|ITGB8|TLR5|CHRM3|IL18R1|NPY2R|TNFRSF11A|CSF3R|TEX264|Gprc6a|TAS1R3|SLC20A2|PLEKHG5|EIF2D|ROBO4|NOTCH2|TNFRSF6B|TLR3|CUBN|TLR4|GFRA2|PKHD1|F2RL1
Gene Ontology	GO:0051321	meiotic cell cycle	22	4.30119e-07	1.93053e-05	PIWIL1|ZNF318|XRCC2|Tubgcp2|NEK2|Sun2|Smc3|EXO1|SMC1B|FBXO43|STRA8|TDRD1|MNS1|BOLL|ZW10|H1FOO|RBBP8|OSGIN2|RPA1|Dmc1|TOP3A|TUBGCP5
Gene Ontology	GO:0006470	protein dephosphorylation	35	4.55922e-07	2.03242e-05	PPM1L|PPP2R3A|SCP2|PPM1H|DUSP27|PPM1D|Ppp1r3c|LRRK2|STYXL1|PTPN14|Ctdp1|PPP1R12A|MTMR7|DUSP4|MTMR3|CTDSP1|Ptpn21|PPEF2|Ppm1j|LRRC2|PTPN9|SSH2|PTPN3|PTPRU|PTPRQ|CTDSPL2|PTPN12|BTRC|Ppef1|PTPRC|PTPRB|PTPRO|BCL2|Ppp2r5a|cpped1
Gene Ontology	GO:0010628	positive regulation of gene expression	66	4.60515e-07	2.03903e-05	IL7R|MUSK|NGF|CCN2|GLA|RPL5|HIF1A|slc2a10|SGMS1|TREM2|PDCD10|ZC3H12A|SEC16B|GSK3B|INS|DHX36|CDH5|MYCN|GATA2|PIK3CB|EGR1|EGF|STOX1|Rims2|Mitf|Gcgr|MYD88|PLP1|RIMS1|CTCF|BRCA1|FAM98B|Dgkq|FGF3|IFNG|ITGB8|MYLK2|AGR2|RAMP2|IL34|Rbp3|Rps3|TNC|ATF4|MDM2|drd1|ZNF804A|UBR5|SRPK2|F3|VPS35|E2F1|PDCD5|APP|TTC21B|KIT|IL6|TLR3|PAX6|BRAF|TLR4|SH3PXD2B|LAMP3|Ttbk1|KDM5B|ATF2
Gene Ontology	GO:0005923	bicellular tight junction	31	4.85967e-07	2.13728e-05	CLDN12|AMOTL1|MTDH|CLDN14|FRMD4A|FRMD4B|RAPGEF2|ADCYAP1R1|UBN1|PATJ|Nphp1|Sh3bp1|NHS|Nphp4|JAML|CDH5|MPDZ|PLXDC1|MAGI1|JAM2|Micall2|FRMPD2|EPCAM|TJAP1|TJP2|TJP3|Igsf5|TBCD|Mpp7|PARD3B|BAP1
Gene Ontology	GO:0007059	chromosome segregation	23	5.49477e-07	2.40048e-05	BRCA1|USP9X|NEK11|ube2i|NEK2|NEK8|TTK|Knstrn|CENPN|CENPF|sgo1|CENPC|ska2|Rps3|NDEL1|CENPT|CEP85|RIOK3|Hjurp|NUP37|CTCF|CDK5RAP2|SPC25
Gene Ontology	GO:1903561	extracellular vesicle	20	5.67385e-07	2.4623e-05	PKM|COL6A3|ITGB2|F5|E2F1|SPTAN1|OLFML3|DNAJC3|ATP1B1|MAN1B1|Rbp3|Ift172|SLC39A12|ARRDC4|Cd9|Prelp|COL6A2|FGA|COL12A1|MFGE8
Gene Ontology	GO:0036297	interstrand cross-link repair	19	6.30437e-07	2.71793e-05	RAD51D|FANCA|USP1|RPA1|FANCE|RPA2|FAN1|RAD51AP1|Fah|FANCC|FANCB|FANCD2|FAAP20|FANCM|FANCL|DCLRE1B|XRCC3|FANCI|DCLRE1A
Gene Ontology	GO:0030036	actin cytoskeleton organization	37	6.53913e-07	2.80071e-05	AMOTL1|Pdgfa|STARD13|Gas2l3|Capzb|LIMK2|NISCH|SHROOM3|Diaph3|IQSEC1|SPTBN5|PDLIM3|DIAPH1|WASF1|SLC9A3R1|ARHGEF5|Nphp1|NF1|Nphp4|FGD5|PHACTR4|PDLIM1|Add1|PHACTR2|ARHGEF18|EHBP1|FAN1|LDB3|SMTN|SSH2|ARFGEF3|Csrp3|PIP5K1C|ABR|PALLD|RHO|KANK1
Gene Ontology	GO:0030496	midbody	36	7.59921e-07	3.23361e-05	Triobp|RASGEF1B|TEX14|CCDC69|HSP90B1|KIF14|HEPACAM2|LYRM1|Klhdc8b|Cep126|NEXMIF|NEK2|Spart|ASPM|PIK3CB|VPS37B|KATNBL1|Ctdp1|URB2|Ttc19|FLCN|PKN2|CENPF|ANLN|CENPC|ALKBH4|NAT10|EXOC3|ZFYVE26|SPAST|mical1|cep44|lap3|SLC2A1|MAK|Rack1
Gene Ontology	GO:0000777	condensed chromosome kinetochore	25	7.79914e-07	3.29727e-05	ANAPC16|NUP133|BUB1B|TEX14|zwilch|ZW10|DCTN5|NEK2|Nup107|KNTC1|Rangap1|KNL1|Knstrn|CENPN|sgo1|Nup85|NDEL1|CHAMP1|CENPU|CENPR|Hjurp|lrwd1|NUP37|SPC25|CKAP5
Gene Ontology	GO:0003724	RNA helicase activity	23	8.15871e-07	3.42718e-05	DHX30|TDRD12|DHX33|DHX35|DHX36|DHX37|DHX58|DDX52|DHX57|DDX51|Helz2|HRH1|FANCM|DHX8|DDX11L8|TDRD9|Dhx32|MOV10L1|DDX27|DDX24|DDX47|SUPV3L1|EIF4A3
Gene Ontology	GO:0000776	kinetochore	25	9.31648e-07	3.88859e-05	ANAPC16|MTBP|BUB1B|TEX14|Nup160|zwilch|DCTN1|NEK2|Nup107|Rangap1|TTK|PPP1R12A|KIF18A|Knstrn|CENPF|sgo1|CENPC|Nup85|TPR|NDEL1|ZW10|CENPT|lrwd1|NUP37|CKAP5
Gene Ontology	GO:0005694	chromosome	31	1.00968e-06	4.18763e-05	RECQL5|UVSSA|POLQ|DTL|SPATA22|FBXO11|Mllt3|Neil1|ZMYND11|Hmg20b|TNFSF13B|EHMT1|NUSAP1|ESCO1|FAAP20|SHLD2|BRCA1|PPHLN1|KMT5A|RHNO1|PAXIP1|BLM|MPHOSPH10|PWP1|TRIP13|MCM9|DDX27|TOPBP1|Dmc1|TOP3A|Smc3
Gene Ontology	GO:0030424	axon	55	1.06781e-06	4.40087e-05	NGF|APP|CHRNA10|ROBO4|ADAM10|Fxr1|INSR|NTF3|CNTN6|SACS|PGS1|Lpar3|DCTN1|CANX|Map1a|CHD2|NEK3|LRRK2|Slc5a7|ALCAM|CNTN4|ATP6AP2|AZI2|SYT13|PCLO|DHX36|NF1|MYPN|SETX|Necab2|N4BP3|MX|ULK1|TH|IL31RA|PRSS12|Slc7a11|LSM1|ABR|TMEM108|RET|Map9|LRP2|Igsf9|LLGL1|SYT1|LRP8|TNFRSF21|GSK3B|PALLD|CNTNAP2|NCDN|RNF6|SPG11|ROBO3
Gene Ontology	GO:0098609	cell-cell adhesion	33	1.17221e-06	4.80095e-05	ITGA8|ITGA6|ITGB2|CD2|ADGRV1|Pecam1|Nphp1|Nphp4|DSG2|FNDC3A|CDH5|CDC42EP1|DRC1|LAMA3|PDLIM1|JAM2|Baiap2l1|DSP|Fblim1|TJP2|TJP3|PIP5K1C|Igsf5|CDHR2|CD2AP|Fat3|FAT2|FAT1|DSG4|FAT4|PKHD1|VEZT|BCL2
Gene Ontology	GO:0055085	transmembrane transport	53	1.30584e-06	5.315e-05	Slc35f4|ADD3|ANO9|ANO6|SVOPL|tmem241|SLC33A1|slc35e3|Abcd3|ABCC1|Mfsd8|SLC18B1|Panx3|ABCA4|Abcg8|SLC22A7|AQP12B|GJA3|GJD4|SLC46A2|SEL1L|AQP2|slc44a5|Add1|MFSD1|PSME3|Slco2a1|Psma3|SLC25A21|Abca2|OCA2|Psmc1|Slc47a1|CTNS|ABCC10|SLC16A9|ABCA12|ABCA13|GPR155|PSMB2|Gjb1|slc49a3|PSMD13|PSMD12|Spns3|ABCB10|ABCA3|Slc5a7|ABCC6|BCL2|SLC23A3|ABCC2|ABCC3
Gene Ontology	GO:0008284	positive regulation of cell population proliferation	77	1.38441e-06	5.6e-05	BCL2L1|IL7R|PDGFRA|CRLF2|TNC|CCN2|Pdgfa|MST1R|ADAM17|ILK|EPHA1|KIF14|INSR|LIFR|SLC25A33|DBF4B|PDCD10|TSHR|PKHD1|INS|ITGB1BP1|FLT3|Hsf4|TBC1D8|EPCAM|FBXO5|FSHB|PRL|THBS1|TTK|CXCR2|OSMR|STOX1|IFNG|Foxm1|Edn2|EGF|CNOT6|Esm1|fbxo31|UFL1|FAM98B|SIRT1|NTF3|E2f3|IL31RA|COL18A1|RTKN2|CD47|Nop2|NPM1|IL34|FASLG|TNFRSF11A|VEGFC|GDNF|LAMC2|CCPG1|MDM2|FGF3|PROX1|ARNT2|SRPK2|ADAM10|F2|Il13ra1|ADRA1D|LGMN|Mzb1|…
Gene Ontology	GO:0005622	intracellular anatomical structure	30	1.51769e-06	6.10149e-05	UBL3|Gabarapl2|HELB|DHX30|DHX33|DHX35|DHX36|PLPBP|MARCO|NCOA7|DHX57|SNTB1|Smc6|CAPN3|Sh3bp1|HRH1|ascc3|MKKS|DHX37|WSB1|DHX8|TDRD9|SENP7|PARP6|Arhgef3|CAMKV|Dhx32|DEPTOR|Abi3|GSTK1
Gene Ontology	GO:0051092	positive regulation of NF-kappaB transcription factor activity	35	1.65166e-06	6.59961e-05	TRIM13|TRIM37|IKBKB|DHX33|MTDH|NLRP3|CFLAR|CAPN3|IRAK2|NFKB1|MYD88|DRC1|Ripk4|RAB7B|ITGB2|TRAF6|TRIM25|IL18R1|INS|Rps3|TNFRSF11A|IL1RAP|NPM1|ALK|UBE2N|TAB3|APP|RTKN2|Cd40|PIDD1|IL6|TLR3|MALT1|TLR4|NOD1
Gene Ontology	GO:0005802	trans-Golgi network	37	1.71891e-06	6.82668e-05	Snap25|CNST|C17orf75|Fut7|PCSK7|ADAM10|MYO18A|Golt1a|ATP11A|Ap4b1|ATP7B|SORL1|AZI2|SLC9A6|IGF2R|LRRK2|TRAPPC6B|TBC1D23|GOLGA1|GOLGA4|GCC2|FURIN|RAB7B|GGA3|CHST3|BICD1|TJAP1|RAB21|GBF1|lap3|CA4|Smpd4|ATP8B1|chid1|Chst2|PLEKHA8|DOP1A
Gene Ontology	GO:0005911	cell-cell junction	38	2.05298e-06	8.10433e-05	ADD3|RAPGEF2|PTK7|AHI1|SAV1|SLC5A1|CD2|ADAM17|THEMIS|CD2AP|CDH5|Pecam1|Itgb3|Sdccag8|Nphp1|MAGI1|Nphp4|DSG2|DNMBP|DSG4|JCAD|HEG1|WDR1|Micall2|ORC3|ILK|FAN1|COL17A1|PTPRU|PLEKHG5|PCDH1|APP|KIT|PCDH12|FAT1|PTPRO|BAP1|STX3
Gene Ontology	GO:0031410	cytoplasmic vesicle	51	2.07776e-06	8.15302e-05	AMOTL1|NGF|C17orf75|Gabarapl2|TRAK2|SERHL2|GLB1|PKD2L1|Anxa13|ATP7B|NCOA2|AZI2|LRRK2|TBC1D2|UBQLN4|TBC1D23|RUBCNL|TH|SNX33|CST7|N4BP3|KIAA0319L|MPEG1|NTF3|TRAF7|Hyal2|Hyal1|PRSS12|ADGRF5|RUFY4|Ston2|HERC3|Abca2|slc30a8|Pde6d|SPAM1|BICD1|SPAST|SH3TC2|lap3|APPL2|RIN3|MPDZ|EMP2|RHO|SPERT|ATP6V1C1|SPG11|MX|GGNBP2|ACSBG1
Gene Ontology	GO:0008285	negative regulation of cell population proliferation	64	2.12923e-06	8.30528e-05	PTGS2|CDH13|DPT|MTBP|KIFAP3|FKTN|AIMP2|NGF|MST1|ING4|GPLD1|Tnfrsf8|RAPGEF2|CER1|TRIM24|SKI|TSC1|KLF11|PPM1D|AXIN2|Tsc2|SLC9A3R1|GSDME|Sh3bp4|GLI3|P3H2|FGFBP1|Foxo4|B4GALT1|ITGB1BP1|PDCD5|CDH5|Cd9|TNFRSF9|Ccn6|UTP20|COL18A1|WNT9A|Rassf5|SCG2|DLEC1|KLF10|Slit3|COPS8|ZBTB49|GLMN|BRD7|NPM1|PROX1|MYO16|E2F7|PTPRU|Wnk2|ADRA1D|SLIT1|APP|PTPN14|IL6|CTCF|ADGRG1|PTPRO|P3h3|CDK10|GGNBP2
Gene Ontology	GO:0031625	ubiquitin protein ligase binding	52	2.23673e-06	8.67296e-05	Triobp|Gabarapl2|Slc22a18|NFKBIA|TRIM37|HIF1A|Cd40|CASP10|Dnm1l|GSK3B|SKI|TMEM173|Fbxw7|UBOX5|AXIN2|FZD6|CCT2|BLZF1|Rangap1|Smc6|Mfn2|KDM4A|Rffl|FANCL|Xrcc5|HSPA9|BRCA1|RPL5|ANKRA2|lrpprc|TRAF6|Faf1|Rad18|Per3|USP13|HERC2|Ikbke|GLMN|MDM2|Spart|TNFRSF1B|Psma3|lap3|UBE2N|YOD1|Hm13|PAX6|RPA2|BCL2|SLF2|SLF1|UQCRC1
Gene Ontology	GO:0005102	signaling receptor binding	59	2.38984e-06	9.15827e-05	Rspo2|TNFSF15|DTL|TRAK2|SCYL3|CHRNA10|ADAM10|GLMN|Igfbp1|CD2|ITPRID2|PANX1|Nxph1|ICOSLG|SEMA4D|P2RX4|TNFSF13B|Pecr|ALCAM|SLC9A3R1|wif1|TRAF3IP2|BANK1|CDH5|FGA|ANGPT4|Nmi|PLXNC1|CRTAM|NTF3|LAMA4|DIAPH1|TNR|TRIM24|SRI|ABCA12|PLAT|MSTN|FASLG|LAMC2|TNFSF8|EHHADH|PTPRC|INHA|RSPO1|BMP3|ERBIN|APP|KNG1|Mchr1|EFL1|ANGPTL3|GDNF|TLR4|F2|F2RL1|GUSB|IL17RA|Rack1
Gene Ontology	GO:0005516	calmodulin binding	40	2.51189e-06	9.56999e-05	MYO3A|OBSCN|ADD3|Strn3|SNTB1|SPTAN1|MYO1A|MAP2|AKAP12|CEP97|EEF2K|EEA1|ASPM|INVS|RGS4|TRPV1|PHKG1|Nmi|NOS2|SPATA17|Add1|MYLK2|CAMKV|CDK5RAP2|IQCG|UNC13C|IQCH|RASGRF2|CAMSAP2|SYT1|Iqcb1|Enkur|CAMKK1|MYO9B|MYO5C|MYO15A|ARPP21|EWSR1|CFAP221|PCNT
Gene Ontology	GO:0051015	actin filament binding	41	2.59645e-06	9.77846e-05	TMOD4|ADD3|Triobp|Capzb|MYO1A|SHROOM3|MYO18A|RCSD1|ITPRID2|PANX1|SYNE2|Gas2l3|FMNL2|MPRIP|VIL1|Nmi|PLS1|PLS3|CTNNAL1|lrpprc|WDR1|Micall2|FAN1|TWF2|Add1|Cotl1|myo19|SYNE1|CORO2A|SYNE3|MISP|FHOD3|mical1|ARPC1B|MYO5C|MYO16|MYO15A|GAS2|Xirp1|EEF2|MYO7B
Gene Ontology	GO:0004672	protein kinase activity	42	2.66565e-06	9.98171e-05	MYO3A|PDGFRA|ACVR1|PTK7|BUB1B|TEX14|ILK|EPHA1|CDK17|IKBKB|PKDCC|Mmd2|Cnksr2|EEF2K|NEK2|LRRK2|NEK1|MAP3K2|MAP3K1|Eif2ak4|CDKL2|PXK|WEE2|MAP3K21|IRAK4|BRAF|ICK|Wnk1|VRK1|PEAK1|TRIM24|PKN2|MST1|Ikbke|STK17B|HIPK3|Rps6kb1|GSK3B|MAP3K14|ERN1|MAK|STRADB
Gene Ontology	GO:0035869	ciliary transition zone	14	2.84763e-06	0.000106026	BBS9|NEK4|CCDC66|TMEM237|Cdkl1|BBS4|CPLANE1|CC2D2A|KIFAP3|Nphp4|Traf3ip1|CEP290|TMEM231|CFAP36
Gene Ontology	GO:0008094	DNA-dependent ATPase activity	15	2.90897e-06	0.000107698	BPTF|BLM|XRCC2|ZRANB3|CHD6|MSH3|ERCC6|BTAF1|smarcal1|Dmc1|XRCC3|RAD51D|RAD51C|RAD51B|DHX36
Gene Ontology	GO:0003682	chromatin binding	69	3.18359e-06	0.000117203	MORC2|KDM1B|NFATC3|POLQ|Mpp7|TRIM37|SCG2|ERCC6|Mllt3|POLR1A|SFMBT1|HOXD10|POLR3A|DHX30|ZC3H12A|WDHD1|ncor1|NCOA2|MPHOSPH8|CCNT2|CHD7|NCOA5|ASXL1|NPM1|PRIMPOL|EXO1|MLH3|MLH1|GLI3|SAMD7|PHC1|NHS|Pwwp2a|Mitf|NFKB1|FANCM|BEND6|CRAMP1|TICRR|TRIM24|CENPF|Noc2l|Nap1l4|PRDM11|TPR|NCAPD3|BARX2|CDC45|PAX6|SKIL|nudt21|GATA2|MCM9|BRD3|NFAT5|lrwd1|ESR1|MBTD1|JDP2|Dnajc2|L3MBTL1|MEF2A|RNF219|Trim66|NSD1|Mrnip|…
Gene Ontology	GO:0005777	peroxisome	27	3.34792e-06	0.000122564	MARF1|TRIM37|SERHL2|AKAP11|PEX10|Abcd3|PEX12|Dnm1l|TMEM173|Pecr|RIDA|SZT2|NOS2|ACBD5|VWA8|AMACR|GNPAT|EHHADH|Pex7|ACOX2|ACOX3|ACOX1|VIM|mief1|MIEF2|GBF1|GSTK1
Gene Ontology	GO:0007596	blood coagulation	36	3.60483e-06	0.000131236	Capzb|ANO6|zfpm1|HPS5|mical1|AKAP10|P2RX1|F13A1|P2RX4|Hmg20b|AP3B1|Itgb3|SERPINC1|RAD51C|MMRN1|Cpb2|DOCK11|Mfn2|Hgfac|FGA|PROCR|LNPK|ENTPD1|PLAT|Hps6|GATA2|RAD51B|F5|F2|F3|AKAP1|RBSN|F9|F2RL1|F2rl2|VWF
Gene Ontology	GO:0031526	brush border membrane	19	3.82909e-06	0.00013863	LRP2|Slc6a19|CDHR2|CUBN|SLC28A3|SLC9A3R1|SLC28A1|Slc7a11|CA4|SLC34A1|SLC5A1|ATP8B1|CDHR5|B4GALT1|SLC27A4|PDZK1|SHANK2|ABCC2|slc46a1
Gene Ontology	GO:0005743	mitochondrial inner membrane	62	3.88235e-06	0.000139338	BCL2L1|SLC25A20|Rcc1l|Ptpmt1|NDUFAF6|NDUFAF1|SLC25A33|slc25a25|FDXR|ERAL1|SLC25A10|NDUFV3|CYP27A1|slc25a42|MRPS9|PMPCA|TRAP1|PMPCB|MTG2|LRRK2|Ndufaf5|GATM|NDUFA10|CYP2U1|Acad9|Mrpl2|COX7A2L|Ttc19|Exog|Pla2g4b|NDUFA5|SIRT5|Spg7|MRPL19|Ndufb5|Mrpl27|NDUFA8|AHRR|COX4I1|SLC25A21|Rps3|OMA1|LGALS3|LGALS2|PLA2G4A|FECH|Mrpl30|GHITM|SLC8B1|Sirt4|IFI6|DHODH|OTC|MCUB|Prodh|MRPL42|ABCB10|DELE1|Maip1|MCU|UQCR…
Gene Ontology	GO:0006302	double-strand break repair	20	3.89116e-06	0.000139338	BRCA1|BRCA2|TDP2|PARP9|POLQ|MARF1|MRE11|RAD50|PARP1|ACTR8|UIMC1|Xrcc5|FEN1|RAD52|LIG3|TNKS1BP1|TRIP13|SETX|XRCC4|EYA3
Gene Ontology	GO:0007160	cell-matrix adhesion	25	4.14239e-06	0.00014673	ITGA8|CCN2|ITGA4|ILK|ITGA6|ADAMTS12|ITGB1BP1|ZYX|TSC1|Itgb3|NID1|FBLN5|Sned1|EMP2|FGA|ITGB2|ITGB4|ITGB8|VCAM1|COL17A1|HPSE|OTOA|PKD1|ADAM9|ANGPTL3
Gene Ontology	GO:0045121	membrane raft	44	4.45554e-06	0.000156221	CAVIN2|GSS|LAT2|Fadd|RET|NTSR1|CD4|STOM|CD2|ADAM17|P2RX1|FURIN|NCOA2|Pecam1|LRRK2|SLC9A3R1|NPC1|SLC34A1|CFLAR|RFTN1|IKBKB|PTPRC|PLLP|KDR|PDZK1|TNR|Hyal2|CTSD|ORC3|Slc7a11|GPC1|MAL2|HPSE|PODXL|F3|TNFRSF1B|ASAH2|TNFRSF1A|APP|CD14|EMP2|ADGRG1|Nmi|EEF2
Gene Ontology	GO:0015629	actin cytoskeleton	45	4.45802e-06	0.000156221	Capzb|SYNPO2L|Triobp|MYO1A|FMN2|mical1|ADAM17|IFIT5|SWAP70|PALLD|DENND2A|Gas2l3|NCOA5|FILIP1|SLC9A3R1|KNTC1|ARHGAP32|NDC1|VIL1|PPP1R12A|Nmi|PEAK1|Baiap2l1|ANLN|MYLK3|FAN1|MYOZ2|SMTN|myo19|C10orf90|STK17B|WASF1|CARMIL2|TOPBP1|MPRIP|ARPC1B|LSP1|CD2AP|FAM107A|Ipp|Lad1|MYO9B|MYO5C|MYO15A|MYO7B
Gene Ontology	GO:0043005	neuron projection	56	4.57577e-06	0.000159495	Cacna1h|Snap25|CDH13|RAPGEF2|PTGS2|CPD|RIC3|CHRNA10|MAP2|CCDC141|Mchr1|SHANK2|Fadd|P2RX1|ADCYAP1R1|NCOA2|Map1a|DCTN1|LRRK2|Pcsk2|Bbs2|GPR149|CACNA1G|SYT13|RELN|TH|HOMER2|Ahcy|Cnksr2|UFL1|Stmn4|WASHC5|Micall2|BAG3|GLRB|ANKRD27|CHRNA5|EPHA1|EPHA10|OPRK1|FRMD7|RAP1GAP2|Hnmt|VPS35|SYT1|MPL|Rps6kb1|GABRP|BBS7|VIM|FAM107A|TSGA10|CHRND|ATF4|STX3|Ston2
Gene Ontology	GO:0061630	ubiquitin protein ligase activity	50	4.60148e-06	0.000159542	TRIM13|Lrsam1|Rnf144a|TRIM37|MKRN1|TRIM59|UBR2|ANKIB1|MDM2|Pdzrn3|UBOX5|NFX1|DTX2|Sh3rf1|NEDD4|UBE3D|Rnf103|Trim55|TRAF3IP2|FANCL|RNF157|Asb2|UBR1|SH3RF3|TRAF6|TRIM24|TRIM25|Rad18|NEURL1B|rnf149|HERC2|BFAR|C10orf90|RNF24|Znf598|UBR7|ANAPC4|UBR5|Fbxw7|RC3H1|Rffl|BTRC|RNFT1|Xiap|RAG1|RNF144B|HECW1|HECW2|RNF6|MGRN1
Gene Ontology	GO:0001525	angiogenesis	44	4.89389e-06	0.000168788	AMOTL1|Pdgfa|ACVR1|CCN2|PTGS2|SCG2|EPHA1|Tnfaip2|POFUT1|PDCD10|ZC3H12A|EGF|MEOX2|PLXDC1|Pecam1|ECSCR|STAB2|AGGF1|VEZF1|Plxnd1|JAG1|Esm1|SIRT1|CALCRL|COL18A1|ndnf|RAMP2|HIF1A|VEGFC|ROR2|SRPK2|EPAS1|FHOD3|HMOX1|ROBO4|ATP5F1B|EFL1|KDR|ANGPTL3|PTPRB|ADGRG1|MFGE8|Tie1|ANGPT4
Gene Ontology	GO:0042493	response to drug	49	5.56249e-06	0.000190843	PTGS2|GLA|RET|NPAS2|B2M|MGST1|ADAM17|Abcd3|ADCYAP1R1|PLIN2|MDM2|FECH|SLC34A1|GCLM|USP47|Cpb2|THBS1|HNF1B|Ss18|CARD9|Agpat2|NPC1|Xrcc5|GGH|BLMH|Abcg8|CENPF|drd1|Abca2|VEGFC|GNPAT|PMS1|PMS2|AHRR|BCAR3|COL18A1|ADRA1D|LRP8|OTC|ABCC1|TERF1|OXCT1|ABCA3|XPC|ABCC6|UQCRC2|DHODH|EEF2|BCL2
Gene Ontology	GO:0051607	defense response to virus	39	5.60679e-06	0.000191361	BCL2L1|ZMYND11|IL12B|SERINC3|POLR3F|POLR3A|ZC3H12A|IFIT5|TMEM173|POLR3H|GPAM|DHX58|ADAR|Eif2ak4|CARD9|DHX36|PTPRC|LYST|PARP9|IFNG|Hyal2|UNC13D|ELMOD2|Fadd|OPRK1|PDE12|NLRC5|RIOK3|SAMHD1|NLRP3|IFI6|Cd40|DNAJC3|IL6|TLR3|MAP3K14|F2RL1|MX|BCL2
Gene Ontology	GO:0031093	platelet alpha granule lumen	20	5.71773e-06	0.000194136	APP|NHLRC2|KNG1|F5|Pdgfa|TEX264|VTI1B|ALB|APOOL|MMRN1|SERPINF2|VEGFC|Gtpbp2|Srgn|F13A1|VWF|THBS1|EGF|FGA|ORM1
Gene Ontology	GO:0043123	positive regulation of I-kappaB kinase/NF-kappaB signaling	37	5.85684e-06	0.000197834	TRIM13|CASP10|Cxxc5|Fadd|IFIT5|MTDH|DHX36|GPRC5B|ube2i|Ndfip1|CFLAR|CARD9|NOD1|IKBKB|TRAF3IP2|MYD88|IRAK4|ALPK1|TRAF6|TRIM25|PRKCE|FASLG|Ikbke|CD4|PLEKHG5|TAB3|UBE2N|HMOX1|Cd40|TLR3|Lurap1l|SLC35B2|MAP3K14|MALT1|TLR4|F2RL1|TNFRSF1A
Gene Ontology	GO:0016607	nuclear speck	63	6.10385e-06	0.000205121	ZNF217|Hsf4|Pnisr|Dgkq|SF3B1|SF3B3|NRIP1|MOCS2|Ylpm1|PPP1R8|REXO4|CPSF6|Kat6a|PRPF4|DHX36|RREB1|FAM107A|Thrap3|ascc3|Maml1|SMC5|BCLAF1|Smc6|SLC34A1|GLI3|MEOX2|FTO|Foxo4|VIRMA|SPP1|ZNF106|COPS4|ZC3H14|AAGAB|NSRP1|KMT2E|BARD1|GTF2H2|Fndc1|Ap5z1|smc4|Thoc3|IK|SNW1|HIF1A|SYNPO2L|Ckap4|SRPK2|E2F7|EPAS1|TERT|Hspb3|ERBIN|Aff2|IL16|SPEN|Rufy1|NRDE2|Toe1|PPIG|ATF4|EIF4A3|WBP4
Gene Ontology	GO:0001934	positive regulation of protein phosphorylation	36	6.26841e-06	0.000208512	MUSK|RASGRP1|ACVR2A|ADAM17|ILK|CD4|Fxr1|INSR|TREM2|SEMA4D|FNIP1|Itgb3|MARCO|AXIN2|LRRK2|FGF3|LIMCH1|MST1|BRAT1|FAM129A|KDR|FLCN|SIRT1|Pecam1|IFNG|F2|IL34|ATG14|VEGFC|Kndc1|PDE8A|RSPO1|APP|Cd40|EFL1|Rack1
Gene Ontology	GO:0009897	external side of plasma membrane	62	6.41161e-06	0.000212198	IL7R|CDH13|CRLF2|CSF3R|ACE|STAB2|GFRAL|IL12B|ITGA6|CD4|Tnfrsf4|INSR|LIFR|CD2|Il5ra|P2RX1|CCR9|ATP6AP2|Selp|IL1R1|CDH5|Pecam1|B2M|ICOSLG|MFGE8|CXCR2|CD80|THBS1|Cd5|Astn1|OSMR|ALCAM|ECE1|B4GALT1|TRPV1|Cd9|TNFRSF9|Il13ra1|ITGB2|HEG1|IL31RA|IL2RA|IL2RB|ENPP3|FASLG|VCAM1|LAMP1|PDGFRA|LRP2|IL13RA2|F2|ADAM20|CD274|lap3|Cd40|KIT|CD14|PTPRC|TLR4|GFRA2|FGA|TNFRSF11A
Gene Ontology	GO:0035335	peptidyl-tyrosine dephosphorylation	25	6.54674e-06	0.000214504	ACP1|Ptpmt1|DUSP28|MTMR14|DUSP27|PGP|MTMR7|DUSP4|MTMR3|MTMR1|Ptpn23|Ptpn21|PTPN9|DUSP19|PTPN3|PTPRU|PTPRQ|PTPN12|PTPN14|SSH2|PTPRC|EYA3|PTPRO|PTPRN|PALD1
Gene Ontology	GO:0042470	melanosome	25	6.54674e-06	0.000214504	PRDX1|STOM|Serpinf1|SLC2A1|CANX|Itgb3|TMEM33|FASN|DCT|GGH|PDIA4|CTSD|Slc7a11|ANKRD27|HSP90B1|LAMP1|Ahcy|CTNS|Trpv2|SYPL1|Sytl2|STX3|Cct4|Sgsm2|TYR
Gene Ontology	GO:0035861	site of double-strand break	19	7.00367e-06	0.000228334	UFL1|Cntd1|RBBP8|SAMHD1|Smc6|Setmar|MRE11|Rad18|SMC5|PARP1|RPA2|smarcal1|RAD50|HELB|ATF2|SHLD2|SLF2|SLF1|POLH
Gene Ontology	GO:0035091	phosphatidylinositol binding	22	7.40541e-06	0.000240236	SNX2|NCF1|SNX7|SNX6|PHF12|SNX4|NISCH|FCHO2|ZCCHC14|PXK|SNX33|TRPV1|Snx1|PARD3B|Tulp3|Esyt2|PIK3C2B|APPL2|MCF2L|SNX29|GRB7|PITPNM2
Gene Ontology	GO:0004725	protein tyrosine phosphatase activity	25	7.59489e-06	0.000245169	ACP1|Ptpmt1|DUSP28|MTMR14|DUSP27|PGP|MTMR7|DUSP4|MTMR3|MTMR1|Ptpn23|Ptpn21|PTPN9|DUSP19|PTPN3|PTPRU|PTPRQ|PTPN12|PTPN14|SSH2|PTPRC|EYA3|PTPRO|PTPRN|PALD1
Gene Ontology	GO:0005741	mitochondrial outer membrane	34	8.86503e-06	0.000284767	BCL2L1|CYB5R3|KMO|MGST1|RHOT1|Dnm1l|TMEM173|GPAM|Spart|LRRK2|AGPAT4|Mfn2|RTN4IP1|VPS13A|ULK1|rmdn3|SPATA18|PLA2G2A|QTRT2|myo19|TOMM70|Nlrx1|WASF1|CYP24A1|AKAP1|GALK2|ACSL3|Rps6kb1|MAOA|Mlxip|mief1|MIEF2|BCL2|ATF2
Gene Ontology	GO:0034976	response to endoplasmic reticulum stress	21	9.3937e-06	0.000300278	UFL1|MBTPS1|PDIA4|RASGRF2|TMEM259|ERP27|ATF4|Thbs4|Eif2b5|AGR2|HSP90B1|THBS1|CREB3L2|FAM129A|TMTC3|EEF2|Cebpz|Sec16a|TMEM33|ERN1|Ppp1r15b
Gene Ontology	GO:0005975	carbohydrate metabolic process	28	1.01619e-05	0.000320149	PARG|NAGPA|BPGM|INSR|AMDHD2|A4gnt|B4GALT4|PHKG1|GUSB|PGGHG|Hyal2|Hyal1|PIGQ|GALM|CHST3|SPAM1|LCT|Chst2|GALK2|SLC2A5|SLC2A3|UEVLD|KL|MDH1B|Glo1|chid1|XYLB|B4galt6
Gene Ontology	GO:0050727	regulation of inflammatory response	22	1.02947e-05	0.000322781	PTGS2|FOXP1|SLC7A2|ADAMTS12|FANCD2|TMEM173|IL1R1|TBC1D23|Fah|ZYX|FANCA|MYD88|UFL1|DAGLB|GGT1|SETD6|SBNO2|ESR1|Pask|Xiap|Spata2|AGTR1
Gene Ontology	GO:0032391	photoreceptor connecting cilium	15	1.06757e-05	0.000333132	Ift140|USH2A|Iqcb1|TMEM237|LCA5|CEP290|PDZD7|Nphp1|Wdr19|KIFAP3|MAK|RP1L1|SPATA7|SPTBN5|BBS4
Gene Ontology	GO:0017124	SH3 domain binding	29	1.12583e-05	0.000349647	ERRFI1|NCF1|EVL|Nckipsd|ENAH|CIT|ILK|DOCK4|Casp9|ADAM10|mical1|ADAM12|SH3BP2|ADAM17|ADAM9|Rufy1|Abi3|REPS1|LANCL1|MYPN|Sh3bp1|ZNF106|CTTNBP2|TP53BP2|SHANK2|LRP2|PTPN12|CD2AP|Enkur
Gene Ontology	GO:0007131	reciprocal meiotic recombination	13	1.20645e-05	0.000372917	Cntd1|RAD51D|MRE11|MLH3|TEX11|MSH3|SPO11|Dmc1|RAD50|UBR2|TRIP13|RAD51C|RAD51B
Gene Ontology	GO:0000149	SNARE binding	19	1.23773e-05	0.000380792	EXOC3|CAPN10|LRRK2|Gabarapl2|ANKRD27|STX3|SEC24B|SYT6|SYT9|Stx11|SYT13|EXOC3L4|EXOC3L2|SEC24C|VTI1B|Tnfaip2|NBAS|Picalm|SYT1
Gene Ontology	GO:0030027	lamellipodium	36	1.30815e-05	0.000398451	AMOTL1|SNX2|EVL|ENAH|ILK|PODXL|SWAP70|ITGB1BP1|NCKAP1|TSC1|NEDD9|WASF1|Sh3rf1|Abi3|PLEKHH2|APBB2|VIL1|Sh3bp1|NHS|Plxnd1|FGD5|PHACTR4|Snx1|Arap3|TIAM2|UNC5C|PKN2|PALLD|SCYL3|FAN1|CARMIL2|TWF2|PLEKHG5|STX3|FAT1|ANGPTL3
Gene Ontology	GO:0071356	cellular response to tumor necrosis factor	28	1.31266e-05	0.000398451	SCYL3|IKBKB|ADAMTS12|AKAP12|SGMS1|ZC3H12A|GSDME|THBS1|Wdr35|KLF2|CCL20|TRPV1|BRCA1|SIRT1|Hyal2|Hyal1|ROR2|TNFRSF21|DCSTAMP|Rps3|NFKB1|Brf1|SPAM1|ERBIN|Cd40|Smpd4|Smpd3|ABCC2
Gene Ontology	GO:0007156	homophilic cell adhesion via plasma membrane adhesion molecules	33	1.31337e-05	0.000398451	CDH13|Cdhr3|RET|ROBO4|CNTN6|CNTN4|Pcdh15|PLXNB2|PCDH12|CHD2|PALLD|MYPN|DSG2|PCDH20|CDH5|DSG4|DCHS2|Pecam1|Cdh23|Slc7a11|CDHR2|HMCN1|Igsf9|PCDH1|ROBO3|CDHR4|CDHR5|Fat3|FAT2|FAT1|FAT4|AMIGO2|PKD1
Gene Ontology	GO:0004842	ubiquitin-protein transferase activity	42	1.35197e-05	0.000408271	TRIM13|Lrsam1|DTL|FBXO11|TRIM37|RC3H1|TRAF7|TNFSF13B|G2E3|PEX12|Pdzrn3|Ttc3|LNX1|FBXO25|RNF144B|FANCL|MALT1|BRCA1|SEL1L|Rspry1|Rnf103|TRAF6|BARD1|RNF6|HERC3|RAG1|BCOR|MDM2|TRIM45|ANAPC4|UBE2N|RNF123|FBXL3|BTRC|FBXL5|TNFAIP3|LMO7|WDSUB1|Xiap|RNF219|RNF141|MGRN1
Gene Ontology	GO:0042393	histone binding	33	1.46486e-05	0.000440332	TNKS|KDM1B|Mllt3|SFMBT1|Kat6b|Kat6a|UIMC1|YEATS2|BRPF3|SAMD7|PHC1|NHS|Pwwp2a|SIRT1|PARP9|Noc2l|Nap1l4|PRMT7|RSF1|NCAPD3|Dek|BRD7|NPM1|SBNO2|Hjurp|MBTD1|Mpp7|Dnajc2|L3MBTL1|RAG1|Ipo9|SPTY2D1|KDM5B
Gene Ontology	GO:0001843	neural tube closure	21	1.55073e-05	0.000464016	PLXNB2|LRP2|STIL|Ift172|FZD6|PRICKLE1|Tsc2|Tulp3|Arid1a|BBS4|SHROOM3|CC2D2A|St14|PHACTR4|SEC24B|GLMN|Csrp3|SKI|TRAF6|Apaf1|TSC1
Gene Ontology	GO:0005657	replication fork	12	1.58778e-05	0.000472941	RAD51D|HMCES|MRE11|Rad18|BLM|XRCC2|PRIMPOL|XRCC3|RADX|RAD51C|RAD51B|POLH
Gene Ontology	GO:0033674	positive regulation of kinase activity	20	1.67429e-05	0.000496452	MUSK|PDGFRA|ALK|MRE11|RAD50|MST1R|EPHA1|KIT|CD4|Gcn1|INSR|RET|MERTK|EPHA10|Csrp3|Tie1|ROS1|FLT3|KDR|LMTK2
Gene Ontology	GO:0030276	clathrin binding	15	1.71042e-05	0.000504882	SYT9|LRRK2|Clba1|SYT1|TOM1|Aftph|EPN3|Epn2|SYT13|Gak|SYT6|CLINT1|Dnm1l|Ap4b1|Picalm
Gene Ontology	GO:0005178	integrin binding	30	1.7471e-05	0.000513397	CCN2|NISCH|ITGA4|ILK|ADAM10|ITGB2|ADAM17|ITGB1BP1|FBLN5|Itgb3|MFGE8|THBS1|COMP|JAML|EMP2|Cd9|Esm1|Ccn6|LAMA3|ITGB4|JAM2|ITGB8|Thbs4|VCAM1|ADAM23|ADAM9|ANGPTL3|KDR|GRIP1|VWF
Gene Ontology	GO:0000165	MAPK cascade	45	1.81274e-05	0.000530308	Pdgfa|PDGFRA|RASGRP1|RASGRP3|SPTAN1|SCG2|FRS3|RAPGEF2|SPTBN5|PSMD12|FLT3|Il5ra|Map4k4|LRRK2|MAP3K1|MAP3K4|EGF|PPM1L|NF1|SRPK2|SETX|GDNF|ICK|IL31RA|SHC3|ORC3|PSME3|Psma3|RET|Psmc1|Brf1|FGF3|RASA3|IL2RA|IL2RB|KL|RASGRF2|PSMD13|KIT|MEF2A|MAP3K14|BRAF|GFRA2|MAK|PSMB2
Gene Ontology	GO:0010389	regulation of G2/M transition of mitotic cell cycle	21	2.13712e-05	0.000622423	ODF2|NEK2|Sdccag8|CEP164|CTC1|HAUS1|HAUS3|CEP192|CEP290|KIF14|PLK4|FGFR1OP|PCNT|CENPF|CDK5RAP2|CNTRL|DCTN1|Cep78|OFD1|Cep76|CKAP5
Gene Ontology	GO:0001650	fibrillar center	28	2.15315e-05	0.000624318	RPP38|EXOSC8|coil|KIT|DCLRE1A|MTDH|NOP58|CNGB1|NOP56|TAF4B|STOX1|UTP15|RREB1|MALT1|ICK|TCOF1|HEATR1|ORC6|PRMT7|Fblim1|Nufip1|UBE2N|NRIP1|CD2AP|ARHGAP32|TERF1|MAP3K14|Spata2
Gene Ontology	GO:0060170	ciliary membrane	17	2.2759e-05	0.000654121	BBS9|EVC|PKD2L1|TCTN2|PKD1|Bbs2|BBS4|BBS7|drd1|Tspear|Mosmo|Iqce|CNGB1|Mchr1|TMEM231|SHANK2|Ffar4
Gene Ontology	GO:0006303	double-strand break repair via nonhomologous end joining	17	2.2759e-05	0.000654121	BRCA1|Setmar|BARD1|MRE11|UBE2N|SMC5|MLH1|PAXIP1|smarcal1|HERC2|Xrcc5|RAD50|POLL|DCLRE1B|XRCC4|UIMC1|DCLRE1A
Gene Ontology	GO:0090263	positive regulation of canonical Wnt signaling pathway	30	2.46162e-05	0.000704411	TNKS|Rspo2|LGR6|PTK7|SCEL|ILK|EGF|GPRC5B|AXIN2|LRRK2|ASPM|USP47|nle1|NFKB1|Wnk2|Wnk1|PSME3|Psma3|GPC5|Psmc1|UBR5|RSPO1|VPS35|amer1|TTC21B|PSMD13|PSMD12|Xiap|KANK1|PSMB2
Gene Ontology	GO:0006310	DNA recombination	19	2.51895e-05	0.000716277	RECQL5|EXO1|SETX|ACTR8|SUPV3L1|RPA1|MEI4|PAXIP1|BLM|Xrcc5|RAD52|RAG1|MRE11|UCHL5|XRCC3|RAD51C|RAD51B|RAD50|Kin
Gene Ontology	GO:0007169	transmembrane receptor protein tyrosine kinase signaling pathway	27	2.52495e-05	0.000716277	MUSK|NGF|AHI1|EPHA1|CD4|INSR|FLT3|NEDD9|PIK3CB|ROS1|Cd7|KDR|BLNK|NTF3|IL31RA|SHC3|RET|MERTK|EPHA10|PDGFRA|CD8B|LMTK2|ALK|MST1R|KIT|GFRA2|Tie1
Gene Ontology	GO:0001822	kidney development	23	2.66499e-05	0.000752746	ITGA8|ACE|Casp9|Serpinf1|Fadd|RGN|TSC1|SLC34A1|RIDA|HNF1B|Apaf1|CENPF|Hyal2|CPLANE1|Traf3ip1|PROX1|LRP4|nle1|PKD1|Ift88|CYP26A1|PKHD1|AGTR1
Gene Ontology	GO:0031901	early endosome membrane	32	2.68308e-05	0.000754602	SNX2|SNX6|SNX4|NAPEPLD|ZFYVE9|B2M|WDR81|Ubxn6|STAM|SORL1|EEA1|Syndig1|ZFYVE16|Inpp4a|FIG4|DNAJC13|KIF16B|Snx1|APPL2|Hps6|WASHC2C|Pla2g4b|CD8B|OSBPL6|RAB21|RBSN|CD274|WDR91|LLGL1|GGA3|Rufy1|VTI1B
Gene Ontology	GO:0060173	limb development	13	2.70253e-05	0.000756824	Rspo2|CHD7|LRP4|Ift172|Slc7a11|BBS7|Bmpr2|COMP|Smoc1|SLC39A3|Ift80|MEOX2|LNPK
Gene Ontology	GO:0045766	positive regulation of angiogenesis	28	2.73501e-05	0.000762659	AGGF1|EPHA1|ADAM12|ZC3H12A|MTDH|THBS1|CXCR2|TERT|CDH5|KDR|BRCA1|SIRT1|ITGB2|ITGB8|RAMP2|HIF1A|VEGFC|GATA2|SASH1|F3|VASH2|C3ar1|HMOX1|Cd40|TLR3|ANGPTL3|ANGPT4|Tie1
Gene Ontology	GO:0034446	substrate adhesion-dependent cell spreading	17	2.75711e-05	0.000765526	ITGA8|EFL1|Itgb3|USH2A|PEAK1|ITGA4|Micall2|Ntn4|ILK|EPHA1|LAMB4|KIF14|MERTK|RADIL|LAMC3|LAMC1|AKIP1
Gene Ontology	GO:0010923	negative regulation of phosphatase activity	16	2.76865e-05	0.000765526	CNST|FKBP15|SH2D4A|MARF1|RIMBP2|Sytl2|RRP1B|Wnk1|GRXCR1|CEP192|PPP1R26|Zcchc9|WDR81|KNL1|ARFGEF3|MPHOSPH10
Gene Ontology	GO:0051056	regulation of small GTPase mediated signal transduction	29	2.91897e-05	0.000803697	OBSCN|STARD13|RHOT1|FAM13B|ARHGAP5|FAM13A|Tsc2|ARHGAP40|ARHGEF5|TIAM2|GARNL3|SIPA1L1|RALGAPA2|ARHGAP11A|Arap3|MYO9A|ARHGEF18|Arhgef3|ABR|Depdc7|RAP1GAP2|ARAP2|RASGRF2|TAGAP|PLEKHG5|MCF2L|ARHGAP32|MYO9B|RHO
Gene Ontology	GO:0005912	adherens junction	31	3.20528e-05	0.000878838	Cdhr3|AHI1|FRMD4A|FRMD4B|Bmpr2|ZYX|Nphp1|Sh3bp1|MAGI1|JAG1|CDH5|CDC42EP1|JCAD|PDLIM1|Add1|PDLIM3|Baiap2l1|CRB1|LDB3|TNKS1BP1|HMCN1|TJP2|SHROOM3|ADAM10|PIP5K1C|TBCD|Mpp7|FAT2|PARD3B|BAP1|VEZT
Gene Ontology	GO:0010976	positive regulation of neuron projection development	25	3.44162e-05	0.000939657	TOX|Nckipsd|PTK7|WASHC5|RET|Serpinf1|RAPGEF2|PLXNB2|STYXL1|CFLAR|FIG4|RELN|SERPINI1|SETX|KIDINS220|ndnf|RRN3|F3|ITGA6|ZNF804A|TWF2|SCARF1|RETREG3|CREB3L2|FBXO38
Gene Ontology	GO:0000086	G2/M transition of mitotic cell cycle	28	3.45578e-05	0.000939657	PLK3|PLK4|Ppme1|DCTN1|BORA|CEP164|PPM1D|NEK2|Sdccag8|MASTL|HAUS3|HAUS1|Foxm1|PPP1R12A|OFD1|ODF2|CEP192|FGFR1OP|PCNT|MNAT1|FBXL3|BTRC|CEP290|Cep76|CDK5RAP2|CNTRL|Cep78|CKAP5
Gene Ontology	GO:0005540	hyaluronic acid binding	11	3.7634e-05	0.00100971	CEMIP|STAB1|IMPG2|IMPG1|Hyal2|STAB2|VCAN|ACAN|SUSD5|CHODL|Hapln4
Gene Ontology	GO:0008104	protein localization	20	3.77505e-05	0.00100971	Cdan1|CEP128|ULK1|AKAP10|ODF2|ODR4|VPS13A|Tsc2|Bbs2|MLH3|BBS7|AP4E1|TRAK2|PARD3B|AKAP11|NPM1|Ap4b1|LYST|HEATR5B|STK11IP
Gene Ontology	GO:0001750	photoreceptor outer segment	18	3.79126e-05	0.00100992	INHA|Ift140|CCDC66|Pcdh15|IMPG1|CNGB1|PPEF2|Iqcb1|VCAN|BBS4|BBS7|Wdr19|MERTK|GUCA2B|MAK|RP1L1|OPN3|SHANK2
Gene Ontology	GO:0016579	protein deubiquitination	44	3.8749e-05	0.00102803	USP13|ZRANB1|USP1|NFKBIA|OTUD3|Usp5|HIF1A|SUDS3|USP9X|TNFAIP3|ZC3H12A|STAM|UIMC1|OTUD7A|NLRP3|ASXL1|Ogt|USP47|USP40|Foxo4|Josd1|BRCA1|TRAF6|BARD1|PSME3|Psma3|USP16|UCHL5|Psmc1|MDM2|USP37|OTULINL|TNIP3|USP54|ESR1|YOD1|PSMD13|PSMD12|RAD23B|ACTR8|KDM1B|RNF123|PSMB2|RHOT1
Gene Ontology	GO:0000981	DNA-binding transcription factor activity, RNA polymerase II-specific	110	3.91442e-05	0.00103432	HSF2|STAT4|ZFX|KLF7|ZNF142|Mitf|MYB|DMTF1|TSC22D1|TSC22D2|EVX1|AHRR|Brf1|GATA2|ROR2|NFAT5|RFX8|RFX5|RFX6|RFX7|AHR|Zgpat|Glis3|Cebpz|PRRX2|ZBTB24|FOXP1|Nobox|zfpm1|HIF1A|Mllt3|srebf2|Mlxip|SKI|MYCN|Six4|EGR1|NR1H4|ZBTB33|ZNF511|TFEC|Rbp3|Snapc4|PHF20|ARNT2|EPAS1|MGA|ESR1|HOXD10|ZC3H6|PRDM5|MEF2A|PAX6|Sall3|ZFHX4|NFATC3|Zbtb46|MEOX2|NCOA2|SPI1|Klf15|TEC|HOXA11|USF3|Foxm1|ELMSAN1|NFKB1|DBX2|Znf335|E…
Gene Ontology	GO:0036159	inner dynein arm assembly	9	3.95665e-05	0.00103712	ccdc39|LRRC6|CFAP100|DNAH1|zmynd10|MIA2|WDR63|Dnaaf4|Dnaaf5
Gene Ontology	GO:0000729	DNA double-strand break processing	9	3.95665e-05	0.00103712	BRCA1|DNA2|Setmar|BARD1|MRE11|UBE2N|BLM|RBBP8|RAD50
Gene Ontology	GO:0035579	specific granule membrane	22	4.02273e-05	0.00105024	Snap25|TMC6|TOM1|ANO6|ADAM10|STOM|ATP11A|P2RX1|SLC15A4|Hgsnat|Ckap4|Agpat2|ITGB2|CD47|TMBIM1|TMEM63A|TNFRSF1B|C3ar1|SLC2A5|SLC2A3|Adgrg3|PTPRB
Gene Ontology	GO:0045202	synapse	62	4.05195e-05	0.00105367	GPC1|SNTB1|RAB21|ENAH|RPL5|RIC3|CHRNA10|GABRP|AGRN|ADGRV1|RAPGEF2|MYCBPAP|Lpar3|Rims2|AP3B1|Map1a|PPFIA4|CHD2|RIMBP2|Apba2|PGS1|TIAM2|APBB2|CACNA1G|SYT13|Ndfip1|PCLO|PLP1|DNMBP|FGA|Gpr176|DHX8|MX|MYO9A|Apba3|SHC3|TMOD2|UNC5C|CHRM3|GLRB|CHRNA5|HTR4|RPL7A|OPRK1|MDM2|Spart|DBH|Pcdh15|Psma3|APP|Rps6kb1|C1QB|RIMS1|FAM107A|Itgb3|CHRND|Slc5a7|MYLK2|PTPRN|SPG11|Mapk8ip1|EEF2
Gene Ontology	GO:0004896	cytokine receptor activity	15	4.08777e-05	0.00105878	IL7R|IL13RA2|Il13ra1|F3|CRLF2|IL10RA|IL31RA|IL21R|IL12B|OSMR|LIFR|CSF3R|Il5ra|IL20RA|FLT3
Gene Ontology	GO:0007507	heart development	35	4.19507e-05	0.00108229	ACVR1|ACAN|zfpm1|ECE1|TH|EDNRA|Tsc2|PDLIM1|PDLIM3|NEK8|BICC1|GLI3|NF1|MKKS|POFUT1|DRC1|ALPK3|HEG1|CALCRL|SRI|Cdkl1|RAMP2|CC2D2A|BCOR|Brf1|Dnaaf4|Ift140|SYPL2|LDB3|PKD1|MEF2A|OXCT1|RBM20|SH3PXD2B|Tcf25
Gene Ontology	GO:0008233	peptidase activity	21	4.56129e-05	0.00116758	PCSK7|HMCES|LGMN|Spg7|USP1|CFAP44|ADAM17|CTSD|MASP1|CTSE|Hm13|PEPD|CAPN3|AGA|Lactb|LTA4H|Casp9|PM20D1|Cndp1|MALT1|FURIN
Gene Ontology	GO:0033209	tumor necrosis factor-mediated signaling pathway	26	4.8163e-05	0.00122806	TNFSF15|DTL|NFKBIA|ILK|IKBKB|Tnfrsf8|ADAM17|Tnfrsf4|TNFSF13B|TNFSF8|TNFRSF9|TNFRSF6B|TRAF6|PSME3|Psma3|TNFRSF11A|Psmc1|TNFRSF1B|PLEKHG5|TNFRSF1A|Cd40|PSMD13|PSMD12|POP1|MAP3K14|PSMB2
Gene Ontology	GO:0030165	PDZ domain binding	21	5.27076e-05	0.00133873	CCDC88C|KCNJ4|LLGL2|RAPGEF2|LNX1|SLC9A3R1|SNTB1|KIDINS220|DOCK4|SLC34A1|KIF14|CIT|PLEKHA2|ADAM17|CRIPT|LNX2|ACOX1|CRIM1|SDC2|ACVR2A|PDZK1
Gene Ontology	GO:0002039	p53 binding	18	5.32e-05	0.00134085	EHMT1|SIRT1|BRD7|TRIM24|Znf385b|Cdkn2aip|KMT5A|PSME3|HIF1A|GSK3B|BLM|Ppp1r13b|TP53BP2|PLK3|MDM2|TP53RK|Rffl|EEF2
Gene Ontology	GO:0070593	dendrite self-avoidance	9	5.76351e-05	0.00144418	CHD2|Igsf9|ROBO3|ROBO4|Slc7a11|PALLD|CNTN6|CNTN4|MYPN
Gene Ontology	GO:0007050	cell cycle arrest	27	5.77408e-05	0.00144418	GSS|MTBP|RASSF1|ILK|sgsm3|MLF1|Eif2ak4|APBB2|THBS1|Mfn2|Foxo4|ERN1|KMT2E|BARD1|IFNG|SLC38A9|IL12B|SKIL|ZBTB49|ING4|INHA|PKD1|NOTCH2|PRR11|Cebpz|GAS2|STRADB
Gene Ontology	GO:0005796	Golgi lumen	23	6.01592e-05	0.00149895	Pdgfa|NGF|ACAN|PCSK6|AGRN|IMPAD1|MUC5B|FURIN|FMOD|Prelp|Mmp11|VCAN|PODXL2|MUC6|GPC1|GPC5|Muc13|F2|OMD|F9|APP|INS|SDC2
Gene Ontology	GO:0043202	lysosomal lumen	22	6.09121e-05	0.00151196	MAN2B2|ACAN|VCAN|IDS|AGRN|GYG1|Tcn2|FMOD|Prelp|GUSB|CUBN|CTSD|GPC1|FASLG|GPC5|HPSE|LGMN|acp2|OMD|SDC2|GLB1|chid1
Gene Ontology	GO:0106074	aminoacyl-tRNA metabolism involved in translational fidelity	8	6.24935e-05	0.00153378	LARS|IARS2|IARS|AARS|AARSD1|Dtd1|AARS2|LARS2
Gene Ontology	GO:0008409	5'-3' exonuclease activity	8	6.24935e-05	0.00153378	POLQ|MRE11|EXO1|FAN1|FEN1|CPSF3|DCLRE1B|Exog
Gene Ontology	GO:0021756	striatum development	8	6.24935e-05	0.00153378	LRRK2|Bbs2|Slc7a11|drd1|CNTNAP2|SECISBP2|MKKS|BBS4
Gene Ontology	GO:0000242	pericentriolar material	10	6.60237e-05	0.00161364	TNKS|BBS9|NEK1|Hk3|BBS4|CEP192|CDK5RAP2|WDR60|CEP85|TUBE1
Gene Ontology	GO:0043410	positive regulation of MAPK cascade	24	6.64859e-05	0.00161364	AVPR1B|Pdgfa|GFRAL|RET|CD4|INSR|INS|FLT3|IL6|DHX33|CDK10|GSDME|EGF|BANK1|KDR|JCAD|TRAF7|PRKCE|DUSP19|BCAR3|ADRA1D|KIT|EFL1|PTPRC
Gene Ontology	GO:0030176	integral component of endoplasmic reticulum membrane	24	6.64859e-05	0.00161364	KTN1|SGMS1|TMEM173|SLC37A3|SELENOS|saraf|TMEM33|DNAJB12|SLC35B2|RHBDD2|SAMD8|ERN1|LNPK|RTN1|dhcr7|DCSTAMP|BFAR|TAPT1|HACD1|HACD3|ANKLE2|Elovl5|ELOVL2|RHBDD1
Gene Ontology	GO:0043473	pigmentation	11	6.68745e-05	0.00161606	SZT2|NF1|ARCN1|KIT|HPS5|FIG4|HPS3|TH|LYST|TYR|Rack1
Gene Ontology	GO:0000785	chromatin	26	6.84717e-05	0.00164357	MTBP|Sdr16c5|Orc5|SCG2|SMCR8|MYCN|Tmpo|KMT2E|PARPBP|ESCO1|NEDD4|SRPK2|RBL1|RBL2|CENPF|SUV39H2|ORC3|UBR2|TRIM45|SLF2|HLCS|RPA2|L3MBTL1|RNF219|NSD1|Smc3
Gene Ontology	GO:0034599	cellular response to oxidative stress	22	6.96663e-05	0.00166593	NCF2|NCF1|ZFAND1|Rwdd1|PNPT1|PRDX1|FANCD2|ZC3H12A|LRRK2|SELENOS|Ncf4|FANCC|SETX|VRK2|Slc7a11|PARP1|GPX2|ADNP2|RAD52|GPX7|ATF4|Txnrd2
Gene Ontology	GO:0022857	transmembrane transporter activity	21	6.99116e-05	0.00166593	Slc41a1|Mfsd8|SLC18B1|slc44a5|Slc22a18|Slc35f4|MFSD1|slc49a3|SVOPL|CLCN6|tmem241|SLC34A1|Spns3|sfxn4|SLC35B2|Slc35d3|Slc47a1|slc35e3|SLC35C2|SLC23A3|OSCP1
Gene Ontology	GO:0000781	chromosome, telomeric region	16	7.19388e-05	0.00170802	TNKS|Smc6|SMG6|lrwd1|MRE11|SMC5|POT1|RPA2|BLM|SPO11|Dmc1|RAD51D|DCLRE1B|TERT|SETX|DHX36
Gene Ontology	GO:0007584	response to nutrient	18	7.37087e-05	0.00173746	SLC27A4|GCLM|LIPG|SERPINC1|Abcg8|ACSL3|Gcgr|GNPAT|Slc6a19|GCLC|COX4I1|BCKDHB|HMGCR|Ogt|OXCT1|Ahcy|Apaf1|PKM
Gene Ontology	GO:0007219	Notch signaling pathway	24	7.51961e-05	0.0017628	DTX2|ADAM10|CNTN6|ADAM17|ITGB1BP1|POFUT1|NEURL1B|nle1|Ift172|TRAF7|HNF1B|SUSD5|NR1H4|JAG1|ANGPT4|SEL1L|Maml1|SNW1|Fbxw7|IL2RA|F3|APP|NOTCH2|FAT4
Gene Ontology	GO:0006629	lipid metabolic process	28	7.53218e-05	0.0017628	srebf2|Sc5d|PNLIP|CHPT1|Lactb|NR1H4|TRPV1|TPRA1|Dpep2|LIPG|PLCL2|PLA1A|PLCL1|RUBCNL|Rbp3|Abca2|OMA1|GDE1|Cidea|LRP2|LRP4|E2F1|ACAD8|LRP8|ACOX1|ATP5F1B|mogat1|CPN1
Gene Ontology	GO:0003712	transcription coregulator activity	21	8.02565e-05	0.00185637	Prdm16|FHL5|MTDH|SUPT20H|PHF12|BCLAF3|PPRC1|Thrap3|BCLAF1|PPARGC1B|EWSR1|PTPN14|MED14|BTAF1|MED17|NSD1|RYBP|MED8|TRIP13|NPAT|Nmi
Gene Ontology	GO:0048477	oogenesis	12	8.04096e-05	0.00185637	NOS1|Nobox|MARF1|STRA8|ASPM|MLH1|FMN2|TAF4B|SPO11|PANX1|TRIP13|MEI4
Gene Ontology	GO:0030488	tRNA methylation	12	8.04096e-05	0.00185637	TRMT11|METTL2|NSUN2|Trmt61a|METTL6|TRMT6|TRMT5|TRMT2B|ALKBH8|MTO1|Trmt44|Tyw3
Gene Ontology	GO:0006888	endoplasmic reticulum to Golgi vesicle-mediated transport	34	8.04529e-05	0.00185637	PGAP1|Capzb|MIA3|SPTAN1|Golt1a|SPTBN5|DCTN1|SEC31B|SEC31A|DCTN5|TRAPPC11|SEC16B|COPG1|COPG2|COG3|COG2|CTSC|COG4|SEC24C|SEC24B|ZW10|F2|F5|SPAST|F9|ARCN1|INS|CREB3L2|TRAPPC6B|Arfgap2|USE1|VTI1B|Sec16a|GBF1
Gene Ontology	GO:0000400	four-way junction DNA binding	9	8.21821e-05	0.00188961	XRCC2|SCG2|GEN1|BLM|RAD51B|FANCM|RAD51D|RAD51C|XRCC3
Gene Ontology	GO:0016485	protein processing	16	8.59901e-05	0.00197026	F3|Ift172|ADAMTS3|ADAMTS2|Pcsk2|Ogt|PCSK6|PCSK7|ADAM10|GLI3|ECE1|Pitrm1|Srgn|DYNC2H1|COMP|FURIN
Gene Ontology	GO:0008022	protein C-terminus binding	34	8.8061e-05	0.00200626	NCF2|CCN2|ERCC6|srebf2|Neil1|PEX12|XRCC4|FBLN5|NCOA2|CEP120|NPAT|MAGI1|MRE11|TERT|Xrcc5|MPDZ|Nmi|SIRT1|BRCA2|CENPF|ATP1B1|coil|EFHC1|CENPR|SASH1|TOPBP1|SYT1|Mchr1|CD2AP|YEATS4|CIITA|ATF4|BAP1|GPSM2
Gene Ontology	GO:0090630	activation of GTPase activity	23	8.81739e-05	0.00200626	RASGRP1|RUNDC1|Tbc1d4|EPHA1|sgsm3|TSC1|TBC1D8|NEDD9|CCDC125|TBC1D1|TBC1D2|ARHGEF5|Rangap1|TIAM2|SIPA1L1|RALGAPA2|NTF3|ABR|NDEL1|Tbc1d15|TBC1D22A|TBC1D9B|Sgsm2
Gene Ontology	GO:0098632	cell-cell adhesion mediator activity	10	8.94808e-05	0.00202196	CHD2|Igsf9|ROBO3|ROBO4|Slc7a11|PALLD|CNTN6|CNTN4|MYPN|CD47
Gene Ontology	GO:0031122	cytoplasmic microtubule organization	15	8.98553e-05	0.00202344	Ubash3a|DCTN1|Ift172|SPAST|CAMSAP2|Hk3|PLK3|CCDC88C|FIGNL1|SLAIN2|CCDC13|CRIPT|Tubgcp2|Cep126|TUBGCP5
Gene Ontology	GO:0000723	telomere maintenance	14	9.09691e-05	0.00204151	DNA2|ACD|CTC1|RAD50|RPA1|PARP1|RPA2|BLM|TERF1|Xrcc5|MRE11|RAD51D|TERT|DCLRE1B
Gene Ontology	GO:0005938	cell cortex	28	9.30954e-05	0.0020821	FRYL|ADD3|CCN2|CTTNBP2|FMN2|AKAP12|DCTN1|TSC1|NEDD9|C2CD5|NEDD4|FAM110C|Ndfip1|STOX1|FGA|RHO|TRAF6|BFSP2|Kdf1|BFSP1|FAN1|ASTN2|LAMC2|HMCN1|ARHGAP32|MYO9B|PARD3B|GPSM2
Gene Ontology	GO:0008150	biological_process	79	9.71134e-05	0.00216457	UBR7|WASHC3|TMC6|TMEM131|FILIP1L|HYI|Gtpbp2|HMGXB3|Oc90|Cotl1|UEVLD|SERHL2|MATN2|EXOC3L2|KIF12|PRRG3|CRYBA2|ARID4B|ZC3H12C|TSTD2|PLPBP|SMAP2|ZNF142|DAW1|PMPCA|unc93a|TM4SF1|AARSD1|Agr3|CFAP36|PLCH2|WSB1|Gpatch8|TMEM207|SIPA1L1|Elp6|Lamb2|ENO4|Exog|Depdc7|DGLUCY|PRRG4|DCHS2|SLITRK2|IDNK|NCKAP5|Acrbp|BFSP1|TSPAN3|TMEM108|Caskin2|EPHA10|IMMP1L|Kndc1|THNSL2|Tmem268|TMEM104|EVA1C|TM6SF1|GHITM|PIK3C2B|…
Gene Ontology	GO:0043621	protein self-association	16	0.000102388	0.00227441	ACVR2A|FOXP1|GPSM2|SLC9A3R1|CCDC88C|SLC2A1|FLT3|AGA|CTSC|TNFAIP3|CD2|Abcd3|MYD88|SGTA|SPTBN5|MALT1
Gene Ontology	GO:0007267	cell-cell signaling	38	0.000104531	0.00231417	Pdgfa|STAB1|Trhde|SCYL3|ADAM10|ITGB2|TSHR|PANX1|ZYX|KLF10|Panx3|GDF5|TNFSF8|FGFBP1|SRD5A2|GJD4|TRH|Ccn6|NTF3|WNT9A|CRB1|FASLG|TNFRSF11A|MERTK|CCL20|FGF3|INHA|GJA3|BMP3|ADRA1D|Gjb1|PCDH1|INS|EFL1|FAT1|WNT9B|ADGRG1|Vipr2
Gene Ontology	GO:0035264	multicellular organism growth	20	0.000105682	0.00233175	SLITRK6|STIL|XRCC2|HEG1|GIGYF2|Apba2|CTC1|PALB2|ERCC6|dhcr7|PKDCC|Add1|KLF2|Smpd3|slc25a25|Brf1|NOTCH2|UNC79|COMP|ANKRD11
Gene Ontology	GO:0032040	small-subunit processome	13	0.000109428	0.00239028	Utp6|Utp3|NOP58|HEATR1|NOP56|UTP20|DCAF13|DIEXF|WDR36|NOP14|UTP14A|MPHOSPH10|Xrcc5
Gene Ontology	GO:0030030	cell projection organization	13	0.000109428	0.00239028	ITGA8|TWF2|ODF2L|CDK10|PKN2|AK7|ccdc78|NUBP2|Nphp1|NUBP1|TAPT1|DEUP1|TSC1
Gene Ontology	GO:0043124	negative regulation of I-kappaB kinase/NF-kappaB signaling	14	0.000110951	0.00241549	OTUD7A|RIOK3|SIRT1|ESR1|mapkbp1|TNFAIP3|TNIP3|TRIM59|ZMYND11|NR1H4|ZC3H12A|Nlrx1|ROR2|NLRC3
Gene Ontology	GO:0030145	manganese ion binding	17	0.000111572	0.00242096	NEK4|ARG2|PPEF2|LARGE1|MRE11|lap3|Xylt2|PEPD|Ppef1|Xpnpep1|FEN1|PRIMPOL|B4GALT1|MGAT5B|GYG1|Papola|TDP2
Gene Ontology	GO:0035035	histone acetyltransferase binding	11	0.0001137	0.00245091	EPAS1|TEC|KANSL1L|NR4A3|EGR1|HIF1A|GLI3|MEF2A|PAX6|TRIP4|MELTF
Gene Ontology	GO:0032007	negative regulation of TOR signaling	11	0.0001137	0.00245091	FLCN|SIRT1|DEPTOR|FNIP1|HIF1A|Sh3bp4|DEPDC5|UBR2|UBR1|Tsc2|TSC1
Gene Ontology	GO:0030667	secretory granule membrane	22	0.000116958	0.00251288	P2RX1|MOXD1|IGF2R|TMEM173|Pecam1|CXCR2|DOK3|DNAJC13|B4GALT1|DIAPH1|SYT9|slc30a8|LGALS3|LGALS2|EXOC3|ABCA13|RAB24|SLC2A3|CA4|CD14|PTPRC|DBH
Gene Ontology	GO:0007626	locomotory behavior	20	0.000121281	0.00259253	DBH|Apba2|CHD2|TH|Snap25|APP|NPY1R|FIG4|UBA6|DDHD2|NPY2R|NAV2|Abca2|RELN|Cdh23|OPRK1|pitx3|MYO15A|Astn1|VPS13A
Gene Ontology	GO:0048661	positive regulation of smooth muscle cell proliferation	16	0.000121457	0.00259253	PTGS2|CDH13|FOXP1|Smpd3|TRAF6|CALCRL|NR4A3|TEC|HMOX1|THBS1|IL6|HMGCR|SERPINF2|MNAT1|MYB|IRAK4
Gene Ontology	GO:0006513	protein monoubiquitination	12	0.000128558	0.00272635	KLHL22|PEX12|DTL|TRIM25|Rad18|NEDD4|UBE3D|RNF219|Znf598|FANCL|MGRN1|TNFSF13B
Gene Ontology	GO:0032420	stereocilium	12	0.000128558	0.00272635	LOXHD1|Cdh23|Bbs2|GRXCR1|DOCK4|Elmod3|PDZD7|Tspear|ATP8B1|TWF2|Pcdh15|MYO15A
Gene Ontology	GO:0042127	regulation of cell population proliferation	31	0.000129605	0.00273967	AVPR1B|NFKBIA|NOS2|CHRNA10|Bmpr2|SQLE|STAT4|Fah|Foxm1|TNFRSF9|FANCA|Mitf|FANCL|BRCA1|SIRT1|IL4R|TCFL5|Slc7a11|JAG1|dhcr7|PLA2G4A|INHA|DBH|E2F4|ALK|Mzb1|OSGIN1|KIT|Xiap|AGTR1|MELTF
Gene Ontology	GO:0097542	ciliary tip	14	0.000134629	0.00282486	Cluap1|ICK|Ift140|Ift80|Ift172|TTC21B|Ift88|Wdr35|GLI3|Wdr19|KIFAP3|Traf3ip1|DYNC2H1|WDR60
Gene Ontology	GO:0003341	cilium movement	13	0.000134928	0.00282486	ccdc39|CFAP61|Dnaaf4|LRRC6|MAATS1|ZBBX|CFAP100|DNAH1|zmynd10|MIA2|WDR66|Dnaaf5|CFAP221
Gene Ontology	GO:0007098	centrosome cycle	13	0.000134928	0.00282486	BRCA1|Sdccag8|CEP120|BBS4|HAUS3|HAUS1|HEPACAM2|PPP1R12A|CDK5RAP2|XRCC2|NPM1|TUBE1|CKAP5
Gene Ontology	GO:0006887	exocytosis	21	0.000136538	0.00284043	SYTL5|EXOC3|LLGL1|Sytl2|LLGL2|WASHC3|Sytl3|SYTL4|STX3|PRSS12|SNAP29|Tnfaip2|Stx11|EXOC3L4|STXBP5|EXOC3L2|MIA3|Gcgr|CADPS|Snap25|Stxbp5l
Gene Ontology	GO:0008584	male gonad development	21	0.000136538	0.00284043	BCL2L1|LHCGR|LRP2|NCOA4|ESR1|Six4|ASPM|LRRC6|TEX11|Fah|HOXA11|KIT|TLR3|INSR|ADAM20|FANCA|SRD5A2|MAMLD1|INHA|COL9A3|BCL2
Gene Ontology	GO:0043240	Fanconi anaemia nuclear complex	8	0.000138119	0.00284764	FANCE|Fah|FANCC|FANCB|FANCA|FAAP20|FANCM|FANCL
Gene Ontology	GO:0008013	beta-catenin binding	20	0.000138878	0.00284764	NCOA2|PTPRU|BTRC|AXIN2|KANK1|amer1|SLC9A3R1|AMER3|CDHR5|GSK3B|DACT2|GLI3|BCL9|CTNNBIP1|PTPRO|Foxo4|CD2AP|CDH5|ROR2|ESR1
Gene Ontology	GO:0050731	positive regulation of peptidyl-tyrosine phosphorylation	20	0.000138878	0.00284764	EFL1|Itgb3|NTF3|ACVR1|LRP4|Pecam1|CD80|LRP8|Dgkq|GSS|CD4|IL6|F3|PTPRC|RELN|TREM2|BANK1|SEMA4D|Thbs4|ANGPT4
Gene Ontology	GO:0071260	cellular response to mechanical stimulus	19	0.000139058	0.00284764	PTGS2|MAP3K1|TNFRSF1A|PTGER4|GCLC|Casp8ap2|Fadd|BAG3|Cd40|SLC2A1|MAP3K2|TLR3|TMEM150C|Tnfrsf8|TLR4|TLR5|NFKB1|MYD88|MAP3K14
Gene Ontology	GO:0006606	protein import into nucleus	19	0.000139058	0.00284764	PRICKLE1|E2f3|NUP133|LRRK2|Nup107|IPO11|NFKBIA|Nup85|drd1|NUP188|NUP214|APPL2|MBTPS1|TPR|NUP155|Ipo9|Mme|Tsc2|HEATR3
Gene Ontology	GO:0046777	protein autophosphorylation	31	0.000142194	0.0029028	MYO3A|MUSK|PDGFRA|EPHA1|MST1|INSR|GSK3B|FLT3|Pask|EEF2K|TXK|LRRK2|PEAK1|Eif2ak4|TTK|TRIM24|MAP3K21|ERN1|ULK2|ULK1|VRK1|VRK2|Wnk2|MYLK2|NEK2|STK17B|LMTK2|ALK|KIT|KDR|MAK
Gene Ontology	GO:0005085	guanyl-nucleotide exchange factor activity	25	0.000142985	0.00290989	OBSCN|RASGRP3|RASGRP1|Rcc1l|DOCK11|FNIP1|PLEKHG4B|ARHGEF5|TIAM2|Gcgr|Eif2b5|FGD5|FLCN|ARHGEF18|ARHGEF39|ANKRD27|ABR|HERC2|BCAR3|CCDC88C|TAGAP|MCF2L|ARHGEF28|GBF1|MON1A
Gene Ontology	GO:0001917	photoreceptor inner segment	16	0.000143553	0.0029124	INHA|Snap25|Dram2|USH2A|IMPG1|CRB1|PPEF2|BBS4|RS1|PDZD7|asrgl1|CCDC66|ADGRV1|MAK|SHANK2|REEP6
Gene Ontology	GO:0055072	iron ion homeostasis	11	0.000146064	0.00295418	EPAS1|CP|HMOX1|FBXL5|EPB42|TMPRSS6|B2M|Steap3|STEAP2|MELTF|Picalm
Gene Ontology	GO:0016605	PML body	22	0.000149895	0.00302233	HIPK3|Kat6a|SKI|UBN1|ube2i|ZNF451|CIITA|SMC5|Smc6|TERT|N4BP1|SIRT1|MRE11|BLM|Ikbke|TDP2|TOPBP1|Casp8ap2|RPA1|RPA2|RNF6|TOP3A
Gene Ontology	GO:0031175	neuron projection development	24	0.000152342	0.00304951	FRYL|CNTN4|ERCC6|MAP2|CNTNAP2|RAPGEF2|PLP1|Stmn4|BLOC1S4|NEDD4|TBC1D23|LRP12|ULK1|Micall2|TMEM108|USP16|PHGDH|F3|APP|GSK3B|IL6|GDNF|NCDN|STX3
Gene Ontology	GO:0000976	transcription regulatory region sequence-specific DNA binding	42	0.000152638	0.00304951	ZNF217|ZFHX4|SCG2|Znf367|ARID4B|ncor1|RREB1|AHR|KLF11|KLF10|Klf15|Btd|Six4|CIITA|EGR1|KLF7|DHX36|NFKB1|SOX5|Xrcc5|ZNF281|BRCA1|Znf335|KLF12|KLF2|SUV39H2|Per3|BCOR|ATF4|BRD7|PROX1|RFX5|RFX6|CREB3L2|PRDM5|MEF2A|CTCF|Sall3|CDK5RAP2|Cebpz|ZBTB24|Ikzf2
Gene Ontology	GO:0007141	male meiosis I	10	0.000157929	0.00314562	TDRD9|BRCA2|MOV10L1|Mei1|SPO11|Dmc1|MYBL1|UBR2|TRIP13|RAD51C
Gene Ontology	GO:2001237	negative regulation of extrinsic apoptotic signaling pathway	12	0.000160719	0.00318184	GCLM|ACVR1|Sh3rf1|PSME3|SCG2|GCLC|ITGA6|THBS1|CFLAR|ZMYND11|LGALS3|LGALS2
Gene Ontology	GO:0008542	visual learning	14	0.000162554	0.00320849	DHX8|DBH|NF1|APP|DDHD2|TANC1|Slc7a11|HIF1A|drd1|RAG1|HMGCR|NETO1|KIT|CTNS
Gene Ontology	GO:0000166	nucleotide binding	16	0.000169071	0.0033271	EXOSC10|PXK|Nt5m|CHD1L|ORC4|Orc5|NUBP2|REV3L|NUBP1|TINAG|SLC27A4|Abca2|GPSM2|naxe|Apaf1|HINT3
Gene Ontology	GO:0050728	negative regulation of inflammatory response	21	0.000176002	0.00345312	IL2RA|CDH5|VPS35|NLRP3|CALCRL|PTGER4|OTULIN|TNFRSF1A|Ndfip1|TNFAIP3|ENPP3|SELENOS|ABR|Serpinf1|C1qtnf3|NR1H4|NFKB1|Nlrx1|ROR2|Ffar4|NLRC3
Gene Ontology	GO:0000287	magnesium ion binding	36	0.00018063	0.00353334	MORC2|Xylt2|GEN1|FEN1|ATP11A|DHX36|Pdxk|LRRK2|Atp10a|Rnaseh1|MTG2|GCLC|PGP|CLYBL|WEE2|Papola|IRAK4|PKM|ICK|ATP10D|NUDT5|FIGNL1|FAN1|MST1|MAST2|MAST4|MOV10L1|TDP2|SRPK2|Sik3|THG1L|CERK|Farsb|ATP8B1|ERN1|ENO4
Gene Ontology	GO:0045177	apical part of cell	18	0.000182803	0.00356261	ITGA8|ACVR1|LGMN|ARHGEF18|APP|CPD|Slc7a11|ADGRF5|MGST1|EMP2|VCAM1|FAT4|IFIT5|HOMER2|DYNC2H1|ATP6V1C1|PLAT|REEP6
Gene Ontology	GO:0000902	cell morphogenesis	19	0.000183444	0.00356261	AP3B1|IL7R|PRDM14|FRYL|Add1|ARHGEF28|ASXL1|NCKAP1|Cdhr3|EPB42|MST1|SHROOM3|Ss18|Capzb|KLF2|Wdr19|SLC39A3|CDH5|STRADB
Gene Ontology	GO:0004714	transmembrane receptor protein tyrosine kinase activity	15	0.000183757	0.00356261	MUSK|PDGFRA|LMTK2|MST1R|EPHA1|KIT|INSR|RET|MERTK|EPHA10|Tie1|ROS1|FLT3|KDR|ALK
Gene Ontology	GO:0097730	non-motile cilium	11	0.000185928	0.00357299	CFAP69|BBS4|AHI1|Mchr1|drd1|Ift88|PKD2L1|Nphp4|Wdr19|GPR83|Dnaaf4
Gene Ontology	GO:0034080	CENP-A containing nucleosome assembly	11	0.000185928	0.00357299	CENPN|CENPK|MIS18BP1|CENPC|RSF1|KNL1|Hjurp|CENPU|CENPT|NPM1|CENPR
Gene Ontology	GO:0097431	mitotic spindle pole	11	0.000185928	0.00357299	TNKS|rmdn2|rmdn3|KATNBL1|RMDN1|ASPM|Smc3|mapkbp1|IK|CDK5RAP2|GPSM2
Gene Ontology	GO:0007052	mitotic spindle organization	14	0.000195342	0.003732	TNKS|INTS13|STIL|POC1A|RMDN1|Sun2|TBCE|Cep126|TTK|PCNT|EFHC1|GPSM2|SPC25|CKAP5
Gene Ontology	GO:0005637	nuclear inner membrane	14	0.000195342	0.003732	PTGS2|SIRT1|DPY19L3|DPY19L4|lrpprc|NEMP2|DPY19L1|ATP1B4|LBR|FAM169A|UNC50|Lamb2|LEMD3|ERN1
Gene Ontology	GO:0090051	negative regulation of cell migration involved in sprouting angiogenesis	8	0.000197635	0.00375391	STARD13|EMILIN3|MMRN2|CARD10|THBS1|PDCD10|ITGB1BP1|MEOX2
Gene Ontology	GO:0005088	Ras guanyl-nucleotide exchange factor activity	8	0.000197635	0.00375391	RASGEF1B|RASGRP1|RASGRF2|RASGRP3|Rapgef5|RAPGEF2|Kndc1|EGF
Gene Ontology	GO:0042769	DNA damage response, detection of DNA damage	12	0.000199508	0.00377855	MRPS9|DTL|Rfc5|USP1|Rad18|RPA1|NEK1|Rfc3|RPA2|PARP1|Rps3|TNFSF13B
Gene Ontology	GO:0051879	Hsp90 protein binding	13	0.000201554	0.00380629	HDAC8|PPEF2|NPAS2|HIF1A|UNC45B|AHR|Ahsa1|Rps3|KDR|AHRR|Tsc2|ERN1|TSC1
Gene Ontology	GO:0043236	laminin binding	10	0.000206047	0.00386885	ADGRG6|ITGA6|THBS1|AGRN|GPC1|NID1|PLEKHA2|LGALS3|LGALS2|ADAM9
Gene Ontology	GO:0006027	glycosaminoglycan catabolic process	10	0.000206047	0.00386885	HPSE|Hyal2|SDC2|IDS|GLB1|AGRN|GPC1|GPC5|GUSB|Hgsnat
Gene Ontology	GO:0003684	damaged DNA binding	15	0.000217525	0.00407269	BRCA1|RBBP8|RAD23B|POLQ|XPC|Xrcc5|Rad18|RPA1|RPA2|Neil1|Rps3|FEN1|DCLRE1A|DCLRE1B|POLH
Gene Ontology	GO:0002161	aminoacyl-tRNA editing activity	7	0.000225008	0.00418029	LARS|IARS2|IARS|AARS|Dtd1|AARS2|LARS2
Gene Ontology	GO:1990830	cellular response to leukemia inhibitory factor	21	0.000225186	0.00418029	SBNO2|SIRT1|GCLM|ADAM23|UBXN2A|PIGA|MRPL19|ildr1|TEX14|BCLAF1|SRM|Wdr35|PRDM5|MYNN|PAX6|VEGFC|TRIM25|PDCD10|Kat6b|Xrcc5|KDM5B
Gene Ontology	GO:0007229	integrin-mediated signaling pathway	21	0.000225186	0.00418029	ITGA8|NEDD9|Itgb3|LAMA3|TXK|ITGB4|CCN2|ERBIN|ORC3|ITGA4|ILK|ITGA6|ADAM9|ADAM10|ITGB2|ANGPTL3|ITGB8|PLP1|ITGB1BP1|CD47|ZYX
Gene Ontology	GO:0051865	protein autoubiquitination	17	0.000240021	0.00443059	BRCA1|NFX1|TRIM13|SH3RF3|Lrsam1|Sh3rf1|Rad18|TRIM37|RNFT1|TRAF6|RAG1|RNF219|BFAR|RNF141|MDM2|RNF157|UBE3D
Gene Ontology	GO:0006661	phosphatidylinositol biosynthetic process	18	0.000242201	0.00445827	MTMR14|PITPNM3|PMPCA|PIK3C2B|PIP5K1C|MTMR3|PIK3CB|INPP4B|Inpp4a|PIP5K1B|PLCG2|FIG4|PLEKHA2|PITPNM2|MTMR7|Rufy1|PLEKHA8|MTMR1
Gene Ontology	GO:0042645	mitochondrial nucleoid	13	0.000244299	0.00447176	MRPP3|FASTKD5|lrpprc|Elac2|HSPA9|SUPV3L1|ATP5F1B|DNA2|Polb|tfb1m|DHX30|LRRC59|TERT
Gene Ontology	GO:0008630	intrinsic apoptotic signaling pathway in response to DNA damage	13	0.000244299	0.00447176	BCL2L1|BRCA1|FNIP2|TNFRSF1B|E2F1|TNFRSF1A|HMOX1|ERCC6|Casp9|Rbp3|MLH1|Ikbke|BCL2
Gene Ontology	GO:0005575	cellular_component	60	0.000245915	0.00447784	TMEM131|HYI|Oc90|MKRN1|SERHL2|HMGXB3|ZXDC|CRYBA2|TDRD12|ARID4B|ZC3H12C|PDE8B|TSTD2|TMEM132B|PLCH2|SMAP2|ZNF142|AMZ1|MOCOS|SMG8|etnppl|SUSD6|Astn1|Tmem268|Gpatch8|TMEM207|SIPA1L1|TRAF3IP2|TMEM104|MAP3K21|CAPN9|Gpn2|DGLUCY|DCHS2|SLITRK2|NCKAP5|SHC3|ASCL4|TMEM108|ENO4|Zdhhc23|Kndc1|SHANK2|Bcl7a|DAW1|SBNO2|DPH5|THNSL2|OGFR|OSGIN2|OSGIN1|LRRC34|METTL6|ZC3H6|TSGA10|ADNP2|Depdc7|ARPP21|PHF3|EXOC3L2
Gene Ontology	GO:0006418	tRNA aminoacylation for protein translation	12	0.000245998	0.00447784	LARS|GluProRS|IARS|AARS|AIMP2|IARS2|Mars2|Farsb|RARS|DARS2|SARS|LARS2
Gene Ontology	GO:0006977	DNA damage response, signal transduction by p53 class mediator resulting in cell cycle arrest	15	0.000256521	0.00463081	E2F7|PLK3|E2F4|RBL2|E2F1|CNOT11|CNOT10|E2F8|PCBP4|Rbp3|TNKS1BP1|GTSE1|MDM2|PIDD1|CNOT6
Gene Ontology	GO:0060041	retina development in camera-type eye	15	0.000256521	0.00463081	TTLL5|CHD7|MFRP|Nphp1|RET|PDE6B|BMPR1B|PAX6|Serpinf1|MERTK|Nphp4|MDM1|LAMC3|RP1L1|SKI
Gene Ontology	GO:0007005	mitochondrion organization	20	0.000264993	0.0047706	EPAS1|RHOT1|LRRK2|SIRT5|Sirt4|CAMKMT|PPRC1|PARP1|ATP5F1B|ADGRG6|AFG1L|Spg7|WDR81|SLC25A33|tfb1m|Dnm1l|MTFR2|TERT|MIEF2|Polb
Gene Ontology	GO:0042162	telomeric DNA binding	10	0.000265887	0.00477359	SMG7|SMG6|ACD|CTC1|POT1|UPF3A|TERF1|UPF2|TERT|Xrcc5
Gene Ontology	GO:0007288	sperm axoneme assembly	8	0.000276669	0.00493856	DNAH1|CFAP44|Bbs2|CFAP43|CFAP65|IQCG|PGS1|ARMC2
Gene Ontology	GO:0021987	cerebral cortex development	17	0.000277337	0.00493856	FAT4|TH|WDR47|ASPM|LRP8|Bbs2|BBS4|HIF1A|GARS|KIF14|CNTNAP2|SLC2A1|NF1|CEP120|MKKS|GART|TSC1
Gene Ontology	GO:0000978	RNA polymerase II cis-regulatory region sequence-specific DNA binding	83	0.000281547	0.00499993	BPTF|WBP2|ZNF217|NFATC3|RAD23B|Hsf4|MYF6|ZFHX4|Cdkn2aip|zfpm1|KLF10|NPAS2|srebf2|HSF2|MYBL1|NLRC5|MED8|SKI|DHX36|RREB1|NCOA2|MYCN|SPI1|TXK|Thrap3|CHD7|PRDM5|Six4|TEC|STAT4|PROX1|KLF7|GLI3|KLF12|MEOX2|Mitf|NFKB1|ZBTB33|MYB|DMTF1|ZNF281|ZBTB2|SIRT1|Znf335|Nobox|ZBTB6|TFEC|NFAT5|NR4A3|TBPL1|NKRF|PAX6|SKIL|Cebpz|RFX6|pitx3|NR1H4|GATA2|ROR2|ARNT2|E2F7|EPAS1|TCFL5|E2F4|RFX8|Klf15|ESR1|RFX5|APP|RFX7|JDP…
Gene Ontology	GO:0005819	spindle	24	0.000292945	0.00518829	BUB1B|FMN2|KIF15|FBXO5|DCTN1|NEDD9|CEP162|INVS|Ctdp1|TTK|ACOT13|VRK1|CENPF|Nup85|NDEL1|SPICE1|CEP350|CHAMP1|SPAST|HEPACAM2|CSPP1|NSUN2|TERF1|fbxo31
Gene Ontology	GO:0007162	negative regulation of cell adhesion	13	0.000294559	0.00520281	PLXNB2|PLXNC1|CDH13|CHD2|MIA3|JAM2|KNG1|ADAM10|PODXL|TNC|Plxnd1|SEMA4D|DACT2
Gene Ontology	GO:0045214	sarcomere organization	12	0.00030138	0.00530842	OBSCN|TNNT3|SYNPO2L|WDR1|Six4|MYLK3|LDB3|CAPN3|MYOZ2|MYPN|Csrp3|CAPN9
Gene Ontology	GO:0002020	protease binding	22	0.000302968	0.00530842	GSS|Fadd|PANX1|INS|IL1R1|FURIN|Itgb3|SERPINC1|CFLAR|GSK3B|MALT1|BRCA2|COMP|SRI|SERPINF2|TRIP4|F3|Rffl|TNFAIP3|KIT|VWF|BCL2
Gene Ontology	GO:0007224	smoothened signaling pathway	16	0.000314665	0.00549866	STIL|HHAT|Ift80|CC2D2A|TCTN2|Ift172|EVC|TTC21B|BBS7|GLI3|PAX6|PKD2L1|DISP3|BOC|TMEM231|IQUB
Gene Ontology	GO:0060090	molecular adaptor activity	17	0.000319583	0.00556975	AKAP6|zmynd10|Pde4dip|WWC3|WWC2|Eif4g1|AIMP2|SLC9A3R1|DISC1|Rack1|CAPN3|PCNT|MAGI1|BAP1|SGTA|Mpp7|SASH1
Gene Ontology	GO:0007568	aging	29	0.000327816	0.00568301	PTGS2|CCN2|KMO|NAPEPLD|GLRX2|Casp9|Igfbp1|Serpinf1|RGN|KYNU|Eif2b5|GCLC|CANX|Foxo4|DNMBP|TPRA1|ITGB2|CTSC|AHRR|NPY2R|GCLM|HMGCR|pitx3|TACR3|Apaf1|TNFRSF1B|ADRA1D|KL|EEF2
Gene Ontology	GO:0008168	methyltransferase activity	14	0.000330011	0.00570597	EHMT1|TRMT11|PRDM14|PRDM10|Prmt3|NSUN3|NSUN2|NSUN7|Ndufaf5|Ndufaf7|METTL25|Mettl23|SMYD4|EEF1AKMT1
Gene Ontology	GO:0005811	lipid droplet	20	0.000338426	0.00582558	STARD13|CYB5R3|Spart|SPAST|Sdr16c5|ACSL3|SYNGR2|ZW10|LDAH|PLIN2|GBF1|FIG4|TSC1|TRAF6|PLA2G4A|ATG2B|VPS13A|PLIN3|Ckap4|Cidea
Gene Ontology	GO:0042073	intraciliary transport	10	0.000339596	0.00582558	ICK|Ift140|Ift172|LCA5|Ift88|Wdr35|BBS12|MAK|WDR60|Traf3ip1
Gene Ontology	GO:0000462	maturation of SSU-rRNA from tricistronic rRNA transcript (SSU-rRNA, 5.8S rRNA, LSU-rRNA)	10	0.000339596	0.00582558	Utp6|BMS1|Utp3|HEATR1|Fam207a|DCAF13|DIEXF|NOP14|HELB|DHX37
Gene Ontology	GO:0002446	neutrophil mediated immunity	6	0.000346018	0.00590483	WDR1|KMT2E|IL6|ACE|ADAM17|IRAK4
Gene Ontology	GO:0017108	5'-flap endonuclease activity	6	0.000346018	0.00590483	DNA2|EXO1|GEN1|FAN1|ZGRF1|FEN1
Gene Ontology	GO:0007368	determination of left/right symmetry	15	0.000352866	0.00595284	ACVR2A|STIL|ACVR1|Galnt11|DYNC2H1|PCSK6|Ift140|BBS7|BICC1|CC2D2A|NEK8|DISP1|MKKS|Dnaaf4|DRC1
Gene Ontology	GO:0001786	phosphatidylserine binding	15	0.000352866	0.00595284	SYT9|SESTD1|MFGE8|Sytl2|SYT1|FCHO2|SYT6|THBS1|SYT13|APPL2|CAVIN2|CPN1|RS1|Anxa13|OSBPL5
Gene Ontology	GO:0005905	clathrin-coated pit	15	0.000352866	0.00595284	LRP2|LRP12|CEMIP|LRP4|CUBN|APP|REPS1|FCHO2|EPN3|RAMP2|Sh3bp4|FCHSD2|CDHR5|Dnm1l|Picalm
Gene Ontology	GO:0042626	ATPase-coupled transmembrane transporter activity	13	0.000353373	0.00595284	ABCC10|ABCA13|Abcg8|ABCA12|ABCC1|ABCA4|ABCB10|Abca2|ABCA3|Abcd3|ABCC6|ABCC2|ABCC3
Gene Ontology	GO:0018108	peptidyl-tyrosine phosphorylation	24	0.000360384	0.00605538	MUSK|PDGFRA|RET|HIPK3|PKDCC|FLT3|NEK1|Abi3|EGF|TTK|RELN|WEE2|KDR|PEAK1|EPHA1|MERTK|EPHA10|LMTK2|Ttbk1|ALK|MST1R|INSR|KIT|Tie1
Gene Ontology	GO:0043130	ubiquitin binding	18	0.000362667	0.00607816	TNFAIP3|RAD23B|OTULINL|UBE2N|Faf1|lap3|NEDD4|Usp5|RNFT1|USP13|GGA3|UBXN2B|UBXN2A|FAAP20|MDM2|Ubxn11|UBR5|Fbxw7
Gene Ontology	GO:0008625	extrinsic apoptotic signaling pathway via death domain receptors	11	0.000364794	0.0060982	BAG3|NGF|TNFRSF1A|Casp8ap2|DDX47|PIDD1|FASLG|NF1|Fadd|DELE1|BCL2
Gene Ontology	GO:0043536	positive regulation of blood vessel endothelial cell migration	12	0.000366974	0.00611225	AMOTL1|SIRT1|Cd40|ATP5F1B|THBS1|HIF1A|VEGFC|ADAM17|GATA2|P2RX4|KDR|ANGPT4
Gene Ontology	GO:0005770	late endosome	26	0.0003675	0.00611225	RAB7B|FYCO1|OSBPL1A|INSR|RAPGEF2|IGF2R|ATP7B|TMEM59|Sppl2a|Slc30a4|CST7|RASGEF1B|RUFY3|SLC38A9|KIDINS220|ANKRD27|ASTN2|UNC13D|LAMP1|CTNS|VPS35|LGMN|lap3|Cebpz|chid1|VIPAS39
Gene Ontology	GO:0007094	mitotic spindle assembly checkpoint	9	0.000373882	0.00615589	KLHL22|CENPF|BUB1B|TTK|IK|TPR|TEX14|ZW10|TRIP13
Gene Ontology	GO:0042629	mast cell granule	9	0.000373882	0.00615589	RASGRP1|LAT2|NR4A3|TEC|ORC3|KIT|CXCR2|CHGA|Srgn
Gene Ontology	GO:0045022	early endosome to late endosome transport	9	0.000373882	0.00615589	Ptpn23|LMTK2|KIF16B|EEA1|Hk3|WDR91|ANKRD27|EMP2|WDR81
Gene Ontology	GO:0031092	platelet alpha granule membrane	8	0.000379744	0.00622115	SYTL4|Itgb3|Pecam1|CD109|PHACTR2|APPL2|Selp|Cd9
Gene Ontology	GO:0030169	low-density lipoprotein particle binding	8	0.000379744	0.00622115	SORL1|CDH13|STAB1|SCARF1|STAB2|LIPC|THBS1|TREM2
Gene Ontology	GO:0070498	interleukin-1-mediated signaling pathway	20	0.000381381	0.00623239	IRAK4|BTRC|TRAF6|IL1RAP|UBE2N|TAB3|NFKBIA|PSME3|PSMD13|PSMD12|IKBKB|Psma3|NOD1|EGR1|NFKB1|IRAK2|Psmc1|MYD88|PSMB2|IL1R1
Gene Ontology	GO:0070374	positive regulation of ERK1 and ERK2 cascade	34	0.000393996	0.00640658	Pdgfa|PDGFRA|RASGRP1|GPR55|CCN2|SCYL3|CD4|AKAP12|RAPGEF2|TREM2|Fbxw7|MARCO|GPR183|Atp6ap1|CFLAR|NOD1|CCL20|Necab2|Ffar4|Slc30a10|PLA2G2A|Bmper|HMGCR|SERPINF2|PDE8A|ADRA1D|APP|NOTCH2|FGA|KDR|PTPRC|BRAF|TLR4|F2RL1
Gene Ontology	GO:0000790	nuclear chromatin	108	0.000407325	0.00660693	BPTF|HSF2|STAT4|SCG2|KLF7|Mitf|EVX1|AHRR|ROR2|NFAT5|RFX8|RFX5|RFX6|RFX7|AHR|Zgpat|Cebpz|PRRX2|NFATC3|Nobox|zfpm1|HIF1A|HDX|srebf2|Mlxip|Kat6b|Kat6a|MYCN|ASXL1|EGR1|NPC1|MEOX2|NR1H4|ZBTB33|ZNF511|SIRT1|TFEC|Rbp3|ARNT2|EPAS1|MGA|TAF4|PSIP1|PRDM10|ESR1|HOXD10|ZC3H6|MEF2A|PAX6|KDM1B|ZFHX4|FOXP1|Zbtb46|DBF4B|CBX7|ncor1|NCOA2|SPI1|Klf15|Arid1a|TEC|RAD51AP1|Foxm1|NFKB1|DBX2|E2f3|TCFL5|RXRG|ASCL4|BARX2|B…
Gene Ontology	GO:0071347	cellular response to interleukin-1	18	0.000412979	0.00668211	CCL20|SCYL3|CD47|KMO|Hyal2|Hyal1|Cd40|HIF1A|SPAM1|RC3H1|ADAMTS12|AKAP12|KLF2|MYLK3|NFKB1|ZC3H12A|ROR2|ABCC2
Gene Ontology	GO:0014069	postsynaptic density	39	0.000415201	0.00670151	ITGA8|GSS|ADD3|CPD|ADAM10|Fxr1|Bmpr2|IQSEC1|CRIPT|Tsc2|P2RX4|BCAS1|NCOA2|TSC1|Rpl38|Inpp4a|PSD3|DISC1|PCLO|SIPA1L1|Foxm1|HOMER2|MPDZ|EEF2K|PLCB4|Add1|TANC1|FRMPD4|TMEM108|Rps3|Syndig1|SHANK2|MAP2|VPS35|LRP4|LRP8|ARHGAP32|NETO1|MX
Gene Ontology	GO:0002244	hematopoietic progenitor cell differentiation	16	0.000421341	0.00672653	PLD4|PDGFRA|Ston2|Hyal2|ADAR|ANLN|KIT|ARL11|KDR|PTPRC|EEF2|Smpd3|ARMC6|ZFAT|ZBTB24|DACT2
Gene Ontology	GO:0001764	neuron migration	22	0.000421597	0.00672653	USP9X|MDGA1|RAPGEF2|Sdccag8|Sh3rf1|ASPM|APBB2|NAV1|DISC1|Astn1|RELN|LRP12|MATN2|ndnf|ASTN2|PAX6|NDEL1|GATA2|Pex7|lap3|BBS4|Dnaaf4
Gene Ontology	GO:0045599	negative regulation of fat cell differentiation	13	0.000421884	0.00672653	SIRT1|Mmp11|E2F1|ASXL1|zfpm1|JDP2|IL6|BBS12|Cebpz|Rbp3|JAG1|GATA2|ROR2
Gene Ontology	GO:0017056	structural constituent of nuclear pore	10	0.000429576	0.00679955	NUP133|Nup107|Nup160|Nup85|NDC1|NUP188|UPF3A|TPR|NUP155|NUP214
Gene Ontology	GO:0098586	cellular response to virus	10	0.000429576	0.00679955	RIOK3|RRP1B|ADAR|GSDME|IL6|IFI6|Ikbke|Mme|ZC3H12A|GBF1
Gene Ontology	GO:0008360	regulation of cell shape	27	0.00044049	0.00694919	EPB42|SHROOM3|SEMA4D|PLXNB2|FMNL2|Atp10a|SLC9A3R1|VIL1|Plxnd1|DNMBP|KDR|FGD5|ITGB2|DIAPH1|WDR1|ARHGEF18|CDC42EP1|Fblim1|SYNE3|PLXNC1|F2|FHOD3|SEMA3E|AKAP2|KIT|RHO|GAS2
Gene Ontology	GO:0003729	mRNA binding	33	0.000442902	0.00694919	PIWIL1|Fxr1|YTHDF1|DCP1A|ZC3H12A|CPSF6|ZC3H12C|DHX33|PPP1R8|RIDA|PCBP4|Zc3h12d|PKM|NOS1|Brf1|NSRP1|Eif4g1|HDLBP|TDRD7|Srrm4|LSM1|Rps3|TPR|nudt21|IGF2BP2|SCAF8|THOC5|EIF4G3|SPEN|DND1|RBM20|A1CF|EIF4A3
Gene Ontology	GO:0008283	cell population proliferation	26	0.000443961	0.00694919	BCL2L1|IL12B|PRDX1|Pes1|EDNRA|OGFOD1|AXIN2|Setmar|PPP1R8|ascc3|Xrcc5|LIPG|MRE11|AHRR|RRN3|OCA2|Brf1|BRAT1|LRP2|DPH1|POC1B|USP13|E2F8|EMP2|KANK1|TYR
Gene Ontology	GO:0035735	intraciliary transport involved in cilium assembly	12	0.000444238	0.00694919	Cluap1|Ift140|Ift80|Ift172|TTC21B|Ift88|Wdr35|Wdr19|KIFAP3|Traf3ip1|DYNC2H1|WDR60
Gene Ontology	GO:0009887	animal organ morphogenesis	25	0.000444333	0.00694919	Pdgfa|EGFLAM|EVL|USH2A|AGRN|LAMC3|LAMB4|ASXL1|Ntn4|NEK8|TH|LAMA3|COL18A1|COMP|PAX6|VEGFC|LAMC2|pitx3|LAMC1|FGF3|E2F4|PALB2|NOTCH2|BRAF|Foxn1
Gene Ontology	GO:0071108	protein K48-linked deubiquitination	11	0.000449792	0.00701783	OTUD7A|AQP1|MINDY4|OTUD3|YOD1|TNFAIP3|Usp5|USP13|USP9X|VCPIP1|USP37
Gene Ontology	GO:0071345	cellular response to cytokine stimulus	14	0.000458468	0.00711929	Ptpn23|AKAP6|TRAF6|ASAH2|NFAT5|PTPN12|lap3|ITGA4|IL18R1|PTPN14|PTPN9|SIGIRR|FLT3|DRC1
Gene Ontology	GO:0006986	response to unfolded protein	14	0.000458468	0.00711929	HSPA13|Hspb2|Hspb3|ERP27|COMP|Thbs4|THBS1|Mfn2|EDEM3|STT3B|UBXN4|Cebpz|HSPA9|HSPH1
Gene Ontology	GO:0140444	cytoskeleton-nuclear membrane anchor activity	5	0.000470182	0.00728394	SYNE3|Sun2|SYNE2|Sun1|SYNE1
Gene Ontology	GO:0051216	cartilage development	15	0.000478735	0.00738153	SNORC|Bbs2|BMP3|BMP8B|Hyal2|PKD1|EVC|HIF1A|CREB3L2|TAPT1|ITGB8|MKKS|Hyal1|SPAM1|SOX5
Gene Ontology	GO:0005815	microtubule organizing center	20	0.000481713	0.00741002	Chmp1a|Ubxn6|Togaram1|DIAPH1|TOPBP1|BUB1B|RASSF1|EHBP1|KIF18A|SMTN|FAM110C|CCDC141|Triobp|AKAP11|KMT2E|Abca2|CNTRL|Neil1|Tubgcp2|lrwd1
Gene Ontology	GO:0090316	positive regulation of intracellular protein transport	9	0.000485169	0.00741503	RIPOR1|PLK3|OAZ2|CEP290|PCNT|ZFAND1|PDCD10|OAZ|TPR
Gene Ontology	GO:0003777	microtubule motor activity	16	0.000485434	0.00741503	KIF16B|DNAH1|APPBP2|KIF6|KIF24|Smc3|KIF18A|KIF26A|KIF26B|BBS4|KIF14|KIF15|STARD9|KIF12|KLC4|KIFC3
Gene Ontology	GO:0005506	iron ion binding	24	0.000487071	0.00742274	CYP2J2|AGMO|P4HA2|Sc5d|P4HA1|Pah|CYP2U1|OGFOD1|Cyp4v2|P3H2|CYP51A1|CYP7A1|PPEF2|AHRR|P3h3|RIOX1|CYP24A1|FBXL5|Cyp4b1|Ppef1|CYP27A1|CYP26A1|ALKBH8|MELTF
Gene Ontology	GO:0033365	protein localization to organelle	8	0.000511993	0.00776641	Pes1|COG3|Bbs2|BBS4|CNGB1|PAX6|Csrp3|BICD1
Gene Ontology	GO:0008593	regulation of Notch signaling pathway	8	0.000511993	0.00776641	srebf2|LLGL2|LLGL1|Galnt11|ADAM10|Tspear|GAS2|POFUT1
Gene Ontology	GO:0019722	calcium-mediated signaling	18	0.000531949	0.0080505	NMUR1|Pla2g4b|TPCN2|LRRK2|LAT2|lap3|CHRM3|ORC3|Cnksr2|PLCG2|CXCR2|Gprc6a|CCR9|AGTR1|Edn2|MCU|P2RX4|MCTP2
Gene Ontology	GO:0019955	cytokine binding	12	0.000534768	0.00805277	IL13RA2|Il13ra1|CRLF2|IL31RA|IL12B|KIT|TNFRSF9|OSMR|TNFRSF11A|CSF3R|Il5ra|LIFR
Gene Ontology	GO:0007339	binding of sperm to zona pellucida	12	0.000534768	0.00805277	CCT8|CCT2|Hyal1|ZP2|ZP4|Cct4|ZP1|ADAM20|ADAM17|B4GALT1|SPAM1|FETUB
Gene Ontology	GO:0030170	pyridoxal phosphate binding	14	0.000537242	0.00805277	Psat1|PHYKPL|Pdxk|pdxdc1|ALB|MOCOS|etnppl|NFS1|KYNU|HDC|Kyat1|THNSL2|ACCS|PLPBP
Gene Ontology	GO:0031334	positive regulation of protein-containing complex assembly	14	0.000537242	0.00805277	FNIP1|FNIP2|Faf1|Mpp7|GSK3B|IFNG|CRBN|Rps3|LGALS3|LGALS2|CDH5|SLF2|SLF1|Rack1
Gene Ontology	GO:0004983	neuropeptide Y receptor activity	6	0.000539473	0.00805277	NPY1R|Npy6r|PROKR1|NPY2R|Prlhr|GPR83
Gene Ontology	GO:0000722	telomere maintenance via recombination	6	0.000539473	0.00805277	BRCA2|SMC5|Smc6|RAD50|XRCC3|RAD51C
Gene Ontology	GO:2001244	positive regulation of intrinsic apoptotic signaling pathway	11	0.000550751	0.00818384	BCL2L1|FLCN|STYXL1|SLC9A3R1|GSDME|BCLAF1|Cebpz|Dnm1l|IL20RA|Rack1|BCL2
Gene Ontology	GO:0051017	actin filament bundle assembly	11	0.000550751	0.00818384	PLS1|FAN1|PLS3|ADD3|Add1|NEDD9|Baiap2l1|FAM107A|mical1|RHO|SWAP70
Gene Ontology	GO:0030199	collagen fibril organization	13	0.000593091	0.00875344	DPT|Mmp11|ADAMTS3|ADAMTS2|COMP|VIPAS39|ACAN|P4HA1|ADAMTS14|FMOD|SERPINF2|COL12A1|NF1
Gene Ontology	GO:0001726	ruffle	20	0.000604188	0.00889718	Knstrn|CARMIL2|FAN1|MTMR14|Arap3|PMPCA|KIF18A|SLC9A3R1|APPL2|PALLD|ACAP2|CD2AP|PODXL|VIL1|FRMD4B|TLR4|ITGB1BP1|FGD5|NCKAP1|ASAP3
Gene Ontology	GO:0007140	male meiotic nuclear division	9	0.000622245	0.00910173	TDRD9|TEX14|MLH3|FIGNL1|Fah|FANCA|TDRD12|UBR2|KIF18A
Gene Ontology	GO:0051018	protein kinase A binding	9	0.000622245	0.00910173	AKAP6|WASF1|LRRK2|SPHKAP|Rps3|AKAP10|AKAP11|AKAP12|DACT2
Gene Ontology	GO:0005901	caveola	17	0.000624771	0.00911831	PTGS2|CDH13|AKAP6|ASAH2|CAVIN2|Bmpr2|KIF18A|LRP8|HMOX1|Kcnma1|SLC2A1|ATP1B1|INSR|EMP2|FASLG|ADCYAP1R1|ADRA1D
Gene Ontology	GO:0004888	transmembrane signaling receptor activity	26	0.000639764	0.00924214	LGR6|CHRNA10|CD4|Tnfrsf8|SEMA4D|IL1R1|SORL1|Pecam1|MARCO|GPR182|NPC1|LSS|TRPV1|CHRND|GLRB|TNFRSF11A|Glp1r|GPR156|SCARF1|LRP8|IL21R|GLB1|TLR3|NFAM1|TLR4|TLR5
Gene Ontology	GO:0007204	positive regulation of cytosolic calcium ion concentration	26	0.000639764	0.00924214	AVPR1B|PDGFRA|RIC3|CHRNA10|EDNRA|Lpar3|SWAP70|CXCR2|PTGER4|GATA2|Sppl3|Edn2|Ffar4|NPY2R|Glp1r|CCR9|F2RL1|ADRA1D|ESR1|C3ar1|lap3|KNG1|Mchr1|GALR1|AGTR1|PKD1
Gene Ontology	GO:0006110	regulation of glycolytic process	12	0.000640307	0.00924214	NUP133|Nup107|Ogt|Nup160|Nup85|NUP37|NUP188|NDC1|NUP155|SLC2A6|NUP214|TPR
Gene Ontology	GO:0030574	collagen catabolic process	12	0.000640307	0.00924214	PHYKPL|Mmp11|ADAMTS3|ADAMTS2|CTSD|MRC2|TMPRSS6|PEPD|ADAMTS14|Mme|FURIN|MMP28
Gene Ontology	GO:0007040	lysosome organization	12	0.000640307	0.00924214	AP3B1|Mfsd8|NAGPA|VPS35|acp2|LRRK2|MBTPS1|GNPTAB|Hk3|WASHC5|TPCN2|LYST
Gene Ontology	GO:0016525	negative regulation of angiogenesis	19	0.000643544	0.00926844	Ccn6|STAB1|ECSCR|PRL|Thbs4|Foxo4|SEMA3E|APOH|THBS1|TNMD|FASLG|ANGPT4|NF1|Serpinf1|SARS|Tie1|naxe|FBLN5|ATF2
Gene Ontology	GO:0007010	cytoskeleton organization	25	0.000647606	0.0093065	Capzb|ZRANB1|Nckipsd|SPTAN1|EPB42|AGRN|mical1|NEDD9|FMNL2|PCLO|FGD5|ZMYM3|Arap3|DIAPH1|ZMYM4|Diaph3|MAST2|MAST4|SYNE1|SYNE3|FHOD3|TNFAIP3|PALLD|FTCD|YEATS4
Gene Ontology	GO:0000209	protein polyubiquitination	40	0.000667789	0.00937211	TNKS|FBXW10|Lrsam1|DTL|FBXO11|MKRN1|UBR2|ANKIB1|PSMD12|Fbxw7|UBOX5|NEDD4|UBE3D|WSB1|FBXL18|TNFSF13B|BLMH|TRAF6|Rnf144a|PSME3|Psma3|BFAR|C10orf90|Psmc1|MDM2|UBR5|SASH1|RC3H1|UBE2N|FBXL3|BTRC|FBXL5|PSMD13|LMO7|RNF144B|HECW1|HECW2|MGRN1|PSMB2|BCL2
Gene Ontology	GO:1990782	protein tyrosine kinase binding	10	0.000669311	0.00937211	TJP2|NEDD9|CHD2|ACVR1|CD4|Bmpr2|TREM2|BANK1|CDH5|BLNK
Gene Ontology	GO:0006270	DNA replication initiation	10	0.000669311	0.00937211	lrwd1|TOPBP1|ORC6|ORC4|Orc5|ORC3|MCM6|MCM5|POLE2|CDC45
Gene Ontology	GO:0030177	positive regulation of Wnt signaling pathway	11	0.000669928	0.00937211	Rspo2|RSPO1|LGR6|ZRANB1|KANK1|TNFAIP3|ATP6AP2|DISC1|DIXDC1|TERT|SKI
Gene Ontology	GO:0097546	ciliary base	11	0.000669928	0.00937211	ICK|DISC1|Tulp3|Ift88|Cep126|GLI3|NEK8|CFAP36|Nphp4|Traf3ip1|WDR60
Gene Ontology	GO:0043303	mast cell degranulation	7	0.00067047	0.00937211	RASGRP1|LAT2|NR4A3|TEC|ORC3|KIT|CHGA
Gene Ontology	GO:0015248	sterol transporter activity	7	0.00067047	0.00937211	OSBPL11|OSBPL1A|NPC1|OSBPL9|ARV1|OSBPL6|OSBPL5
Gene Ontology	GO:0046907	intracellular transport	8	0.000679174	0.00937211	RASSF9|APPBP2|Clba1|BBS4|BBS7|FMN2|Aftph|MKKS
Gene Ontology	GO:0007004	telomere maintenance via telomerase	8	0.000679174	0.00937211	CNGB1|MRE11|RPA1|POT1|TERF1|TNKS1BP1|RAD50|TERT
Gene Ontology	GO:0010314	phosphatidylinositol-5-phosphate binding	8	0.000679174	0.00937211	OBSCN|VEPH1|SESTD1|RUBCNL|WASHC2C|SH3PXD2B|PLA2G4A|PHLDA3
Gene Ontology	GO:0071539	protein localization to centrosome	8	0.000679174	0.00937211	STIL|PIBF1|Hk3|BBS4|CEP192|CCDC14|DISC1|Cep83
Gene Ontology	GO:2000042	negative regulation of double-strand break repair via homologous recombination	8	0.000679174	0.00937211	RECQL5|POLQ|PARPBP|UBQLN4|FANCB|HELB|SHLD2|RADX
Gene Ontology	GO:0042908	xenobiotic transport	8	0.000679174	0.00937211	Slc22a18|GLB1|SLC2A1|Slc22a3|Slc15a2|Slc47a1|ABCC1|ABCC3
Gene Ontology	GO:0000030	mannosyltransferase activity	8	0.000679174	0.00937211	DPY19L1|DPY19L3|DPY19L4|TMTC4|TMTC3|Tmtc2|PIGZ|POMT2
Gene Ontology	GO:0007286	spermatid development	18	0.000679346	0.00937211	RNF17|ODF2|TOPAZ1|JAM2|PIWIL1|Acrbp|NSUN2|BBS4|TDRD5|KIT|SPO11|IQCG|Dmc1|OCA2|Mei1|FNDC3A|MKKS|TRIP13
Gene Ontology	GO:0150104	transport across blood-brain barrier	18	0.000679346	0.00937211	AVPR1B|LRP2|SLC2A3|SLC9A3R1|SLC13A3|SLC7A2|SLC2A1|SLC7A1|SLC5A1|INSR|Abca2|Slc22a3|Slc15a2|SLC27A4|slc2a10|ABCC1|ABCC2|ABCC3
Gene Ontology	GO:0045111	intermediate filament cytoskeleton	13	0.000698617	0.00959756	MDN1|CARMIL2|CCT8|ndor1|SMG7|PKN2|SESTD1|VIM|DISC1|ING4|SYNE2|CTNS|HSDL1
Gene Ontology	GO:1900034	regulation of cellular response to heat	17	0.000709234	0.00971517	BAG3|SIRT1|HSPH1|NUP133|Nup107|Nup160|NDC1|RPA1|Nup85|NUP37|GSK3B|NUP188|Dnajc2|NUP155|NUP214|RPA2|TPR
Gene Ontology	GO:0042593	glucose homeostasis	22	0.000710143	0.00971517	CYB5R4|Ero1b|HIF1A|INSR|Stxbp5l|NCOA5|KLF7|Foxo4|Gcgr|ADGRF5|G6pc2|APPL2|PAX6|slc30a8|Csrp3|DBH|SLC8B1|RFX6|INS|IL6|MCU|PRCP
Gene Ontology	GO:0005544	calcium-dependent phospholipid binding	14	0.000729644	0.00992733	SYT9|C2CD5|Sytl3|ANXA8|Esyt2|SYT13|PCLO|SYT6|SYT1|Pla2g4b|PLA2G4A|CPN1|Anxa13|MCTP2
Gene Ontology	GO:0032092	positive regulation of protein binding	16	0.000730196	0.00992733	MST1|NVL|LRRK2|ACE|APP|SCG2|PKD1|RAMP2|Sppl3|B2M|Add1|GSK3B|RAPGEF2|Plxnd1|TERT|TMEM173
Gene Ontology	GO:0005902	microvillus	16	0.000730196	0.00992733	Pdgfa|PDGFRA|LRRK2|Hyal2|SLC9A3R1|Bbs2|CRB1|GRXCR1|MYO1A|FMN2|FAN1|VIL1|VCAM1|SLC27A4|MYO7B|Nmi
Gene Ontology	GO:0007399	nervous system development	44	0.000747478	0.0101412	EVL|TMOD2|GFRAL|CER1|NTF3|ADGRV1|CNTN4|FKTN|ZC3H12A|DCTN1|Apaf1|POFUT1|CHD2|Pcsk2|Spg7|NAV1|NAV2|CHRDL1|KBP|JAG1|VPS13A|N4BP3|Isx|Apba2|Mtr|NINJ1|CHRM3|Srrm4|GLRB|MERTK|IGF2BP2|BPNT1|LMTK2|Gjb1|PCDH1|MST1R|NOTCH2|Rapgef5|TRAPPC6B|GDNF|DPYSL5|GFRA2|CRIM1|BZW2
Gene Ontology	GO:0000082	G1/S transition of mitotic cell cycle	20	0.000752704	0.010191	Gspt1|RBBP8|ACVR1|ORC6|Rps6kb1|ORC4|Orc5|RPA1|ORC3|RPA2|MCM6|MCM5|mcm4|POLE2|Gpr132|CDC45|E2f3|MNAT1|PLK3|USP37
Gene Ontology	GO:0030509	BMP signaling pathway	18	0.000765344	0.0103408	ZFYVE16|ACVR2A|ACVR1|BMP8B|FAM83G|COMP|EGR1|CHRDL1|USP9X|GDF5|SLC33A1|BMPR1B|Bmpr2|Smpd3|CER1|SKI|HIVEP1|DSG4
Gene Ontology	GO:0030426	growth cone	25	0.000776714	0.0104513	Snap25|FKBP15|TMOD2|ITGA4|Fxr1|USP9X|TSC1|Stmn4|CHD2|LRRK2|APBB2|TIAM2|COPG2|SETX|CEP68|UNC5C|FAN1|FRMD7|ZNF804A|SHANK2|EXOC3|TWF2|LMTK2|STX3|PALLD
Gene Ontology	GO:0070382	exocytic vesicle	9	0.000789399	0.0106003	SYTL5|SYTL4|Sytl3|Sytl2|SYT1|SYT6|SYT13|UNC13D|SYT9
Gene Ontology	GO:0035721	intraciliary retrograde transport	6	0.000807533	0.0107153	ICK|Ift140|TTC21B|Wdr35|Wdr19|DYNC2H1
Gene Ontology	GO:1990535	neuron projection maintenance	6	0.000807533	0.0107153	Map1a|GSS|APP|INS|INSR|DCTN1
Gene Ontology	GO:0045159	myosin II binding	6	0.000807533	0.0107153	LLGL2|Triobp|LLGL1|SLC9A3R1|STXBP5|Stxbp5l
Gene Ontology	GO:0046599	regulation of centriole replication	6	0.000807533	0.0107153	STIL|CEP295|Cep76|C10orf90|SPICE1|NPM1
Gene Ontology	GO:0035871	protein K11-linked deubiquitination	6	0.000807533	0.0107153	OTUD7A|OTUD3|YOD1|TNFAIP3|VCPIP1|USP37
Gene Ontology	GO:0043504	mitochondrial DNA repair	5	0.000807773	0.0107153	MGME1|DNA2|PARP1|PRIMPOL|LIG3
Gene Ontology	GO:0071949	FAD binding	10	0.00082524	0.010794	KDM1B|ACOX1|CYB5R3|KMO|ACOX3|D2HGDH|Prodh|mical1|ACOX2|SQLE
Gene Ontology	GO:0051059	NF-kappaB binding	10	0.00082524	0.010794	Faf1|NFKBIA|NOTCH2|GSK3B|TAF4B|TP53BP2|CPN1|MTDH|NPM1|SETD6
Gene Ontology	GO:0090314	positive regulation of protein targeting to membrane	10	0.00082524	0.010794	GSS|CEMIP|C2CD5|STOM|ITGB2|mief1|MIEF2|PDZK1|ITGB1BP1|Nmi
Gene Ontology	GO:0007093	mitotic cell cycle checkpoint	10	0.00082524	0.010794	BCL2L1|TICRR|BUB1B|PLK3|KNTC1|WNT9A|zwilch|WEE2|ZW10|DCLRE1B
Gene Ontology	GO:0030316	osteoclast differentiation	10	0.00082524	0.010794	SBNO2|FOXP1|FARP2|TRAF6|GPR183|DCSTAMP|TNFRSF11A|TREM2|Mitf|Glo1
Gene Ontology	GO:0005667	transcription regulator complex	35	0.000836295	0.0109168	NFATC3|zfpm1|HIF1A|NFAT5|SKI|PDLIM1|SPI1|GFI1B|DMBX1|Six4|TEC|NPAS3|NPAS2|HOXA11|HNF1B|MED17|ELMSAN1|Ivns1abp|EYA3|RFXANK|RBL1|RBL2|EPAS1|NR4A3|PARP1|BARX2|SKIL|Csrp3|ARNT2|TBPL2|TBPL1|RFX5|AHR|MEF2A|Cebpz
Gene Ontology	GO:0019903	protein phosphatase binding	18	0.000860503	0.0111977	AP3B1|ROS1|NEK2|CDH5|Cdc27|STYXL1|HSP90B1|Ppp1r3c|Ppme1|Rack1|KIFAP3|Ikbke|LGALS3|LGALS2|RPA2|MTMR3|ANAPC4|MYO16
Gene Ontology	GO:0000226	microtubule cytoskeleton organization	24	0.00086123	0.0111977	TTLL5|Gas2l3|MAP2|Map1a|Sik3|DISC1|CFAP44|Ss18|Knstrn|Togaram1|MAP7D2|PCNT|WDR47|CCDC170|TBCE|TBCD|BBS4|Eml4|CAMSAP2|PARD3B|CDK5RAP2|GAS2|SPATA7|TUBE1
Gene Ontology	GO:0012505	endomembrane system	23	0.000867336	0.0112548	Aven|slc2a10|POGLUT2|IMPAD1|Chmp1a|Cdan1|SLC9A3R1|MTMR7|PARD3B|CDC42EP1|MAL2|RNF24|LARS|RAB21|RAB24|PIP5K1B|STX3|MCF2L|Stx11|AGPAT4|PITPNM3|PITPNM2|LZTR1
Gene Ontology	GO:0006397	mRNA processing	27	0.000882784	0.0113833	RRP1B|FBXO11|SF3B1|Lsm3|PDE12|CPSF6|FASTKD5|Gemin2|ADAR|PPP1R8|Kin|VIRMA|SUGP2|TUT4|NSRP1|Thrap3|Srrm4|LSM1|LGALS3|LGALS2|nudt21|Brf1|Phrf1|Aff2|DDX47|RBM20|A1CF
Gene Ontology	GO:0015630	microtubule cytoskeleton	27	0.000882784	0.0113833	GTSE1|Gas2l3|KLHL22|RASSF1|SPTAN1|SLAIN2|KIFAP3|DCTN1|CXCR2|TEKT1|TEKT3|HAUS3|NAV1|Mfn2|LYST|Enkd1|KIF18A|MAP7D2|MAST2|SPAST|Iqcb1|KANK4|CKAP2|ZBTB49|SPATA7|MX|CKAP5
Gene Ontology	GO:0044782	cilium organization	8	0.000887668	0.0113833	ODF2|ARMC2|SLC9A3R1|MNS1|IQCG|KIFAP3|CFAP61|Cep78
Gene Ontology	GO:0001659	temperature homeostasis	8	0.000887668	0.0113833	NTSR1|NAPEPLD|drd1|NOX3|Edn2|Acadl|FTO|Cidea
Gene Ontology	GO:0001556	oocyte maturation	8	0.000887668	0.0113833	BRCA2|WASHC5|DAZL|fbxo31|FBXO5|TRIP13|TUT4|Dmc1
Gene Ontology	GO:0042276	error-prone translesion synthesis	8	0.000887668	0.0113833	Rfc5|RPA1|Rfc3|RPA2|REV3L|POLE2|PRIMPOL|POLH
Gene Ontology	GO:0002224	toll-like receptor signaling pathway	12	0.000904146	0.011572	TRAF6|LGMN|HSP90B1|TLR3|CD14|TLR4|TLR5|IRAK2|MYD88|EHHADH|FGA|IRAK4
Gene Ontology	GO:0016192	vesicle-mediated transport	26	0.00090714	0.011573	Tbc1d4|AHI1|FMN2|ARL11|OSBPL1A|STXBP3|Ston2|Chmp1a|Ap4b1|Tsc2|PLIN3|AP3B1|TBC1D23|SYT13|GOLGA4|FHL5|Arap3|TVP23B|Picalm|SYT9|Sytl2|SYT1|SYT6|VTI1B|CPN1|Mapk8ip1
Gene Ontology	GO:0017148	negative regulation of translation	17	0.000907754	0.011573	Fxr1|NOS1|GluProRS|GZMB|PMPCA|PUS7|CNOT10|RIDA|TSC1|GIGYF2|Rps3|EIF4A3|GRB7|IGF2BP2|patl2|DHX36|Rack1
Gene Ontology	GO:0005123	death receptor binding	7	0.0009189	0.0116471	Casp8ap2|PIDD1|CFLAR|FASLG|Fadd|MYD88|TMBIM1
Gene Ontology	GO:0005639	integral component of nuclear inner membrane	7	0.0009189	0.0116471	LBR|Sun2|Sun1|P2RX1|LEMD3|P2RX4|Tmem43
Gene Ontology	GO:0007097	nuclear migration	7	0.0009189	0.0116471	DCTN1|Sun2|SLC9A3R1|Slit3|SLIT1|SYNE2|SYNE3
Gene Ontology	GO:0030154	cell differentiation	74	0.000927376	0.0117318	MUSK|RASGRP1|CCN2|LRRC34|ADAM17|MYCBPAP|GLRX2|HDX|SFMBT1|PKDCC|zfpm1|GTSF1|ZC3H12A|MYBL1|TDRD12|Anxa13|ADCYAP1R1|ITGB1BP1|ROS1|Apaf1|rmdn3|CFAP69|SPI1|ECSCR|CAND1|FGF3|PRMT7|GGNBP2|NHS|CENPF|NHSL1|SRD5A2|KBP|EYA3|Fxr1|ODF2|TDRD9|SUV39H2|ILDR2|RBL1|RBL2|TCFL5|ppdpf|CHRDL1|RXRG|Nap1l4|TDRD6|Srrm4|NR1H4|nudt21|dhcr7|BMP8B|MAK|SRPK2|INHA|PTPRU|Tnfaip2|CFAP54|VIPAS39|OSGIN1|NME8|CDHR5|TSNAX|UNC45B|ARH…
Gene Ontology	GO:0007015	actin filament organization	22	0.000955071	0.0120427	TMOD4|EVL|Triobp|TMOD2|MYO1A|SHROOM3|MPRIP|PPARGC1B|Sh3bp1|Nmi|PDLIM3|myo19|CD2AP|FAT1|EMP2|RHO|MYO5C|MYO15A|BCL2|Xirp1|LMOD3|MYO7B
Gene Ontology	GO:0032515	negative regulation of phosphoprotein phosphatase activity	13	0.000957461	0.0120427	FAM122A|PPP1R1C|LMTK2|Cabin1|PHACTR2|PPP4R4|STYXL1|MASTL|PPP1R8|GSK3B|Ppme1|PPP1R26|RGN
Gene Ontology	GO:0034644	cellular response to UV	13	0.000957461	0.0120427	PTGS2|NPM1|USP47|Noc2l|NEDD4|Eif2ak4|RHNO1|PARP1|RHBDD1|ATF4|Casp9|N4BP1|DHX36
Gene Ontology	GO:0018107	peptidyl-threonine phosphorylation	15	0.000971235	0.0121679	TNKS|HIPK3|ULK1|ACVR1|LMTK2|LRRK2|CDK10|Wnk1|MYLK2|GSK3B|TTK|CIT|Pask|Ttbk1|BCL2
Gene Ontology	GO:1902042	negative regulation of extrinsic apoptotic signaling pathway via death domain receptors	11	0.000972983	0.0121679	BCL2L1|BRCA1|Rffl|HMOX1|TNFAIP3|GSK3B|CFLAR|FASLG|Fadd|FGA|TMBIM1
Gene Ontology	GO:1901216	positive regulation of neuron death	11	0.000972983	0.0121679	GSS|ITGB2|KMO|EGR1|AIMP2|PARP1|GSK3B|IFNG|Ppp1r13b|TP53BP2|Picalm
Gene Ontology	GO:0001965	G-protein alpha-subunit binding	9	0.000991329	0.0123267	RGS22|CCDC88C|RGS4|ADGRV1|Lpar3|F2RL1|IGF2R|GPSM2|SASH1
Gene Ontology	GO:0042327	positive regulation of phosphorylation	9	0.000991329	0.0123267	CHD2|APP|ILK|ITGA6|THBS1|PPARGC1B|GLMN|WEE2|EGF
Gene Ontology	GO:0017075	syntaxin-1 binding	9	0.000991329	0.0123267	SYPL1|Snap25|SYPL2|LRRK2|SYT1|STXBP3|STXBP5|UNC13C|FHL5
Gene Ontology	GO:0005198	structural molecule activity	28	0.00100463	0.0124384	TGM3|ADD3|CLDN14|SNTB1|MAP2|PLP1|PANX1|SEC31B|SEC31A|Map1a|UPK1B|PPL|Nphp1|COPG2|Nphp4|Panx3|FGA|ODF2|LAMA3|Add1|COPG1|DSP|LAMC3|JAG1|LLGL1|HMOX1|PSMD13|Lad1
Gene Ontology	GO:0071346	cellular response to interferon-gamma	19	0.00100712	0.0124384	SCYL3|KIF16B|NOS2|EVL|RAB7B|CD47|FHL5|IL12B|VIM|TLR3|STXBP3|FASLG|STXBP4|TLR4|CCL20|PDE12|GluProRS|ZYX|Nmi
Gene Ontology	GO:0002040	sprouting angiogenesis	10	0.0010098	0.0124384	E2F7|CDH13|SEMA3E|OTULIN|naxe|E2F8|VEGFC|RAMP2|THBS1|Esm1
Gene Ontology	GO:0007528	neuromuscular junction development	10	0.0010098	0.0124384	MUSK|LRRK2|NEDD4|PPFIBP1|PPFIBP2|AGRN|UNC13C|TNC|DCTN1|Pdzrn3
Gene Ontology	GO:0006298	mismatch repair	10	0.0010098	0.0124384	MSH3|XPC|MLH3|EXO1|RPA1|MLH1|RPA2|MUTYH|PMS1|PMS2
Gene Ontology	GO:0006511	ubiquitin-dependent protein catabolic process	42	0.00102145	0.0125375	Ttc3|BUB1B|USP1|FBXO11|Usp5|ANAPC10|WDR81|Rnf144a|ANKIB1|DTL|TNFSF13B|Asb2|USP47|ANAPC16|NEDD4|USP40|UBQLN4|Ndfip1|NTAN1|ube2i|LNX1|TRIM25|rnf149|USP13|USP16|BFAR|UBA1|UCHL5|MDM2|ANAPC4|USP37|UBA6|Cdc27|Rffl|BTRC|FBXL5|PSMD13|RNF144B|HECW1|HECW2|RNF6|WDR91
Gene Ontology	GO:1901990	regulation of mitotic cell cycle phase transition	17	0.00102359	0.0125375	BTRC|PSMB2|BUB1B|XPC|ATAD5|ANAPC16|PSME3|PSMD13|ANAPC4|Psma3|FBXO5|ANAPC10|Psmc1|PSMD12|Cdc27|NEK11|fbxo31
Gene Ontology	GO:0032088	negative regulation of NF-kappaB transcription factor activity	17	0.00102359	0.0125375	UFL1|SIRT1|NLRP3|PKHD1|ERBIN|NFKBIA|TRIM37|TNFAIP3|ZC3H12A|IRAK2|POP1|Cebpz|OTULIN|NR1H4|NLRC5|SETD6|NLRC3
Gene Ontology	GO:0031966	mitochondrial membrane	21	0.00104822	0.0127913	STARD13|OMA1|LRRK2|VRK2|IFI6|Ogt|Rcc1l|RHBDD1|ATP5F1B|MX|Acadl|AFG1L|GPAM|RNF144B|SLC25A33|Ikbke|Dnm1l|GNPAT|VPS13A|Mapk8ip1|Acad9
Gene Ontology	GO:0045732	positive regulation of protein catabolic process	16	0.00107305	0.0130701	SORL1|Snx1|ASB5|NEDD4|BARD1|OAZ2|Ndfip1|TNFAIP3|GSK3B|GGA3|sgsm3|HECW1|HECW2|DTL|OAZ|TNFSF13B
Gene Ontology	GO:0003713	transcription coactivator activity	37	0.00110715	0.0134342	Prdm16|RRP1B|RFXANK|MED6|Kat6a|MTDH|NCOA2|Thrap3|NCOA4|ASXL1|CIITA|Arid1a|TRIM24|MRTFB|MED14|MED17|VGLL1|BRCA1|SIRT1|PDLIM1|IL31RA|Maml1|XPC|Hyal2|FHL5|USP16|WBP2|ING4|BRD7|NPM1|NPAT|SNW1|TRIP4|NRIP1|BCL9|Cebpz|MAK
Gene Ontology	GO:1901224	positive regulation of NIK/NF-kappaB signaling	15	0.00110909	0.0134342	NFAT5|TRAF6|APP|RTKN2|ILK|IL18R1|IL12B|RC3H1|TLR3|CD14|Rps3|TLR4|TREM2|NOD1|SASH1
Gene Ontology	GO:0008217	regulation of blood pressure	15	0.00110909	0.0134342	PTGS2|Trhde|ACE|Gcgr|NISCH|NPY1R|HMOX1|RAMP2|CHGA|AGTR2|P2RX1|EDNRA|Uts2r|P2RX4|Pask
Gene Ontology	GO:0032481	positive regulation of type I interferon production	13	0.00111432	0.0134726	MYD88|DHX58|MRE11|POLR3F|PLCG2|CD14|DHX36|POLR3A|NFKB1|DHX33|Xrcc5|TMEM173|POLR3H
Gene Ontology	GO:0045454	cell redox homeostasis	14	0.00112543	0.0135073	NCF2|NCF1|Ncf4|SELENOS|Ero1b|PDIA4|NME8|NOS2|GLRX2|slc2a10|PRDX1|GCLC|Cebpz|Txnrd2
Gene Ontology	GO:0015631	tubulin binding	14	0.00112543	0.0135073	BRCA1|Map1a|GSS|AGBL1|LRRK2|Stmn4|UNC5C|TTLL5|KIF14|TPPP3|Rps3|TPR|CDK5RAP2|DCTN1
Gene Ontology	GO:0005791	rough endoplasmic reticulum	14	0.00112543	0.0135073	NCF1|SYNE3|RPL4|APP|Slc7a11|CA4|Sppl3|Ckap4|Hgfac|ZC3H12A|ADCYAP1R1|Hm13|CANX|PKM
Gene Ontology	GO:0071363	cellular response to growth factor stimulus	14	0.00112543	0.0135073	LRP2|ACVR2A|TWF2|ACVR1|LRP8|Rps6kb1|BMPR1B|THBS1|INSR|Bmpr2|TH|TNFRSF1B|MDM2|Rack1
Gene Ontology	GO:0018105	peptidyl-serine phosphorylation	27	0.00112847	0.013519	TNKS|Dgkq|ILK|IKBKB|ULK1|Pask|LRRK2|MASTL|MST1|TTK|Wnk1|VRK1|VRK2|PKN2|PRKCE|CAMKV|MAST2|MAST4|Ikbke|SRPK2|HIPK3|LMTK2|PKD1|Rps6kb1|GSK3B|Ttbk1|BCL2
Gene Ontology	GO:0030307	positive regulation of cell growth	17	0.00115174	0.0137379	FAM122A|AKAP6|KLHL22|Cdkn2aip|USP47|SUPV3L1|F2|BRAT1|ADAM10|Igfbp1|FGFR1OP|SLC25A33|ADAM17|ADNP2|INS|Eif4g1|BCL2
Gene Ontology	GO:0007018	microtubule-based movement	17	0.00115174	0.0137379	KIF16B|DNAH1|KIF12|KTN1|KIF6|KIF24|KIF18A|KIF26A|KIF26B|KIF14|KIF15|STARD9|KIFAP3|WDR63|WDR60|DYNC2H1|KIFC3
Gene Ontology	GO:0016235	aggresome	11	0.00116241	0.0137379	Prdm16|BAG3|EEF2|Cabin1|TRIM37|Rangap1|Trim66|DBF4B|URB2|STRADB|TDP2
Gene Ontology	GO:0070317	negative regulation of G0 to G1 transition	11	0.00116241	0.0137379	EHMT1|BRCA1|MGA|RBBP8|E2F1|EPC1|Rbp3|PHC1|Foxo4|RYBP|Apaf1
Gene Ontology	GO:0005547	phosphatidylinositol-3,4,5-trisphosphate binding	11	0.00116241	0.0137379	OBSCN|KIF16B|Arap3|ARAP2|Ogt|ZFYVE16|FCHSD2|PLEKHB2|WASHC2C|GBF1|PHLDA3
Gene Ontology	GO:0006289	nucleotide-excision repair	11	0.00116241	0.0137379	BRCA2|RAD23B|GTF2H3|GTF2H2|RPA1|RPA2|FAN1|XPC|FANCC|Neil1|POLL
Gene Ontology	GO:0034501	protein localization to kinetochore	6	0.00116771	0.0137379	CHAMP1|MTBP|TTK|IK|KNL1|ZW10
Gene Ontology	GO:0090656	t-circle formation	6	0.00116771	0.0137379	BLM|DNA2|EXO1|smarcal1|TERF1|XRCC3
Gene Ontology	GO:0030686	90S preribosome	6	0.00116771	0.0137379	BMS1|HEATR1|SRFBP1|Fam207a|NOP14|UTP20
Gene Ontology	GO:0004519	endonuclease activity	10	0.00122681	0.0142168	Setmar|LAS1L|PPP1R8|RAG1|FEN1|RAE1|PMS2|N4BP2|Exog|REXO4
Gene Ontology	GO:0061512	protein localization to cilium	10	0.00122681	0.0142168	BBS9|Ift140|ccdc39|Tulp3|LRRC6|TTC21B|BBS4|Wdr35|zmynd10|DYNC2H1
Gene Ontology	GO:0016491	oxidoreductase activity	24	0.00123114	0.0142168	KDM1B|HSD11B1L|Ero1b|Sc5d|selenon|FDXR|ndor1|SMOX|CYB561|Ndufaf5|SDR42E1|RTN4IP1|CYP51A1|SRD5A2|DCT|SELENOF|NOS2|DHRS12|AHRR|CP|CYP24A1|AKR1D1|CYP26A1|ALKBH4
Gene Ontology	GO:0071897	DNA biosynthetic process	9	0.00123314	0.0142168	POLQ|POLL|CCN2|LIN9|CENPF|Polb|Smpd3|LIG3|TERT
Gene Ontology	GO:0016746	transferase activity, transferring acyl groups	9	0.00123314	0.0142168	PDHX|HHAT|CIITA|AGPAT4|TMEM68|MBOAT1|TGM3|Hgsnat|HHATL
Gene Ontology	GO:0000793	condensed chromosome	9	0.00123314	0.0142168	CHAMP1|Setmar|SMC2|L3MBTL1|Pes1|FANCD2|NCAPG|XRCC4|CTCF
Gene Ontology	GO:0010971	positive regulation of G2/M transition of mitotic cell cycle	9	0.00123314	0.0142168	DTL|APP|fbxo31|STOX1|FBXO5|DBF4B|RAD51C|RAD51B|TNFSF13B
Gene Ontology	GO:0019933	cAMP-mediated signaling	9	0.00123314	0.0142168	AKAP6|Dgkq|AHR|ADGRG6|PCLO|RAPGEF2|Glp1r|ADCYAP1R1|Rims2
Gene Ontology	GO:0010332	response to gamma radiation	9	0.00123314	0.0142168	TRIM13|BRCA2|SCG2|ERCC6|PARP1|PTPRC|FANCD2|XRCC2|BCL2
Gene Ontology	GO:0050708	regulation of protein secretion	7	0.00123445	0.0142168	ARFIP1|LLGL2|LLGL1|INS|STXBP5|DISP1|Stxbp5l
Gene Ontology	GO:0032266	phosphatidylinositol-3-phosphate binding	12	0.00125279	0.0143273	OBSCN|KIF16B|NCF1|ZFYVE26|Ncf4|SESTD1|RUFY4|RUBCNL|WASHC2C|SH3PXD2B|PLA2G4A|PHLDA3
Gene Ontology	GO:1902017	regulation of cilium assembly	12	0.00125279	0.0143273	TBC1D8|Ift140|Sdccag8|TBC1D1|TBC1D2|TBC1D22A|Cdkl1|Ift88|TBC1D9B|sgsm3|SYNE2|Tbc1d15
Gene Ontology	GO:0051898	negative regulation of protein kinase B signaling	12	0.00125279	0.0143273	FLCN|SIRT1|Hyal2|SLC9A3R1|OTUD3|MSTN|PKHD1|Cebpz|BANK1|Tsc2|PHLDA3|Rack1
Gene Ontology	GO:0019898	extrinsic component of membrane	15	0.00126307	0.0144197	SYTL4|NCF1|Ap4b1|MTMR3|GSS|SYT6|Pask|RGS6|TPR|GFRA2|Ubxn6|ATG2B|VPS13A|SNX33|Anxa13
Gene Ontology	GO:0036459	-	13	0.00129205	0.0146379	OTUD7A|ZRANB1|USP1|USP47|OTUD3|Usp5|TNFAIP3|USP13|USP9X|USP16|ALG13|USP54|USP37
Gene Ontology	GO:0007613	memory	17	0.00129324	0.0146379	DHX8|Map1a|NGF|NTF3|LGMN|DBH|NTAN1|ITGA8|ATAD1|YTHDF1|MUSK|drd1|INSR|FEN1|TH|NETO1|PTGS2
Gene Ontology	GO:0006449	regulation of translational termination	5	0.00129782	0.0146379	Etf1|MTRF1|Gspt1|OGFOD1|GLE1
Gene Ontology	GO:0032532	regulation of microvillus length	5	0.00129782	0.0146379	PLS1|CDHR2|VIL1|TWF2|CDHR5
Gene Ontology	GO:0001216	DNA-binding transcription activator activity	5	0.00129782	0.0146379	Rbp3|E2F4|E2f3|ZNF341|E2F1
Gene Ontology	GO:0061469	regulation of type B pancreatic cell proliferation	5	0.00129782	0.0146379	ERRFI1|TEC|SCG2|SGPP2|NR4A3
Gene Ontology	GO:0070973	protein localization to endoplasmic reticulum exit site	5	0.00129782	0.0146379	Sec16a|SEC16B|GBF1|MIA3|LRRK2
Gene Ontology	GO:0006469	negative regulation of protein kinase activity	16	0.00137033	0.0154027	Ppm1e|DEPTOR|CEP85|ITGB1BP1|Wnk1|ILK|EPHA1|DNAJC3|SMCR8|POP1|DUSP19|NF1|FGFR1OP|Tsc2|PTPRC|RGN
Gene Ontology	GO:0008203	cholesterol metabolic process	16	0.00137033	0.0154027	srebf2|LIPC|SOAT1|MBTPS1|CUBN|APP|HDLBP|GLB1|CYP27A1|OSBPL1A|NPC1|ANGPTL3|FDXR|DISP3|SQLE|OSBPL5
Gene Ontology	GO:0005844	polysome	11	0.00138115	0.0154449	Fxr1|LSM8|Rwdd1|Eif4g1|HDLBP|Eif2ak4|VIM|Gcn1|Rps3|UPF2|DAZL
Gene Ontology	GO:0032715	negative regulation of interleukin-6 production	11	0.00138115	0.0154449	ORM1|BPI|C1qtnf3|TNFAIP3|SELENOS|KLF2|TLR4|NR1H4|ZC3H12A|Nlrx1|NLRC3
Gene Ontology	GO:0016323	basolateral plasma membrane	33	0.00140941	0.0157341	SLC4A11|MYO1A|SLC7A1|STXBP3|TSHR|CA4|ATP7B|CALHM1|NOD1|B4GALT1|Slc41a1|ALPK2|AQP2|SLC13A3|DSP|ATP1B1|DISP1|FRMPD2|EPCAM|Slc47a1|VSIG1|KCNJ4|ERBIN|PKD1|SLC2A1|ADAM9|St14|SLC22A7|Slc26a7|Pask|ABCC6|ABCC1|slc46a1
Gene Ontology	GO:0043161	proteasome-mediated ubiquitin-dependent protein catabolic process	29	0.00141275	0.0157444	TRIM13|RAD23B|KLHL22|KIF14|PSMD12|Fbxw7|NEDD4|UBE3D|CRBN|UBXN2B|UBXN2A|SIRT1|Faf1|PSME3|Psma3|HERC2|BFAR|ARMC8|Psmc1|MDM2|Rffl|BTRC|PSMD13|CD2AP|HECW1|HECW2|Cebpz|PSMB2|Ubxn11
Gene Ontology	GO:0003700	DNA-binding transcription factor activity	74	0.00143918	0.0159846	ZNF217|ZNF280D|Hsf4|MYF6|ZNF236|Cdkn2aip|KLF10|HIF1A|NPAS2|srebf2|Mlxip|NFATC3|ZXDC|E2F8|MEOX2|RREB1|MYCN|KLF11|SPI1|DMBX1|PRDM5|DMTF1|EGR1|STAT4|PROX1|HNF1B|GLI3|ZNF341|Foxm1|KLF2|Foxo4|NR1H4|NFKB1|SOX5|ZNF438|ZNF281|ATF4|E2f3|TCFL5|RXRG|EVX1|ASCL4|PAX6|KLF12|Rbp3|ATF2|Znf367|Cebpz|ZFAT|GATA2|ROR2|ARNT2|E2F7|NFAT5|E2F4|RFX8|E2F2|E2F1|ESR1|HSF2|RFX5|RFX6|RFX7|ZC3H6|AHR|Zgpat|MEF2A|MYRFL|CTCF|Tcf2…
Gene Ontology	GO:0035584	calcium-mediated signaling using intracellular calcium source	8	0.00145719	0.0160487	GSS|CPD|PTPRC|VCAM1|CCL20|HOMER2|Selp|KDR
Gene Ontology	GO:0031638	zymogen activation	8	0.00145719	0.0160487	Hgfac|KLKB1|F9|PRSS12|GGT1|OMA1|C1R|FURIN
Gene Ontology	GO:0006261	DNA-dependent DNA replication	8	0.00145719	0.0160487	POLQ|Rfc5|RPA1|Rfc3|REV3L|POLE2|WDHD1|Polb
Gene Ontology	GO:0070530	K63-linked polyubiquitin modification-dependent protein binding	8	0.00145719	0.0160487	OTUD7A|ZRANB1|ZRANB3|TNFAIP3|WDR81|Ikbke|FAAP20|UIMC1
Gene Ontology	GO:0006275	regulation of DNA replication	8	0.00145719	0.0160487	Smc3|Orc5|ORC3|RNF219|FBXO5|fbxo31|ESCO1|USP37
Gene Ontology	GO:0007417	central nervous system development	24	0.00146258	0.016053	ACAN|VCAN|AHI1|MST1|CNTN6|DHX30|NCKAP1|DMBX1|CHD7|NPAS2|RELN|Rnf103|SERPINI1|SZT2|SHC3|CHST8|PAX6|ADAM23|Hapln4|ARNT2|ANKLE2|SLC2A1|Aldh5a1|MELTF
Gene Ontology	GO:0120163	negative regulation of cold-induced thermogenesis	12	0.00146493	0.016053	FLCN|LAMA4|PLCL2|IL18R1|PLCL1|ACOT11|ATF4|TLR4|ADAM17|Cebpz|ACOT13|Cidea
Gene Ontology	GO:0030173	integral component of Golgi membrane	14	0.00147861	0.0161141	zdhhc15|TPST1|LARGE1|QSOX2|PCSK7|SLC35A5|SLC35B2|TVP23B|SGMS1|FKTN|UNC50|STEAP2|SAMD8|FURIN
Gene Ontology	GO:0006409	tRNA export from nucleus	10	0.00148034	0.0161141	NUP133|Nup107|Nup160|Nup85|NUP37|NUP188|NDC1|NUP155|NUP214|TPR
Gene Ontology	GO:0031941	filamentous actin	10	0.00148034	0.0161141	MYO3A|PDLIM1|PDLIM3|EHBP1|MYO1A|CD2AP|LDB3|SMTN|NCKAP1|Nmi
Gene Ontology	GO:0019985	translesion synthesis	10	0.00148034	0.0161141	DTL|Rfc5|TRIM25|RPA1|Rfc3|RPA2|PRIMPOL|FAAP20|TNFSF13B|POLH
Gene Ontology	GO:0015293	symporter activity	13	0.00149273	0.0161951	SLC16A9|SLC4A11|Slc22a18|mfsd4b|SLC28A1|SLC24A1|SLC5A12|Slc6a19|SLC28A3|Slc5a8|SLC46A2|SLC15A4|SLC6A14
Gene Ontology	GO:0032757	positive regulation of interleukin-8 production	13	0.00149273	0.0161951	F3|TLR4|Hyal2|Fadd|IL6|TLR3|CD14|CD2|TLR5|Cebpz|F2RL1|MYD88|EHHADH
Gene Ontology	GO:0006294	nucleotide-excision repair, preincision complex assembly	9	0.00152035	0.0164133	RAD23B|CHD1L|GTF2H3|GTF2H2|RPA1|PARP1|RPA2|XPC|MNAT1
Gene Ontology	GO:0006479	protein methylation	9	0.00152035	0.0164133	FAM98B|Gspt1|CAMKMT|Prmt3|Etf1|METTL22|METTL21A|HEMK1|EEF1AKMT1
Gene Ontology	GO:0000794	condensed nuclear chromosome	9	0.00152035	0.0164133	NEK2|lrpprc|TOPBP1|Sun2|Dmc1|KIFAP3|RAD50|ADD3|Chmp1a
Gene Ontology	GO:0070588	calcium ion transmembrane transport	21	0.00154203	0.0165699	Cacna1h|Tmem37|CALHM1|PKD1L2|Trpv3|Cacna2d3|ANO6|slc25a25|PKD1|CHRNA10|SLC24A1|CACNG1|Trpm2|PKD2L1|PANX1|TRPM5|CACNA1G|TRPV1|P2RX4|CACNA2D4|Trpv2
Gene Ontology	GO:0007030	Golgi organization	21	0.00154203	0.0165699	SEC23IP|LRRK2|COG3|COG2|BLZF1|GBF1|ZW10|COG4|MYO18A|ATP8B1|Gak|UBXN2B|UBXN2A|SYNE1|TRAPPC11|Sec16a|SEC16B|DYNC2H1|SPTBN5|KIFC3|TJAP1
Gene Ontology	GO:0000151	ubiquitin ligase complex	20	0.00154572	0.0165779	Asb2|Abtb1|ARMC8|CAND1|BARD1|BRCA1|NEDD4|FBXL3|FBXO11|FBXL5|UBE3D|LMO7|RNF144B|FBXO25|Rnf144a|ANKIB1|UBR2|UBR1|TRAF7|UBE2N
Gene Ontology	GO:0050852	T cell receptor signaling pathway	28	0.00159564	0.0170853	THEMIS|Lime1|CD4|PLCG2|ZC3H12A|ICOSLG|TXK|RC3H1|PIK3CB|Eif2b5|Sppl3|RFTN1|NFKB1|MALT1|TRAF6|Wnk1|PSME3|ORC3|Psma3|TNFRSF21|Psmc1|IKBKB|UBE2N|BTRC|PSMD13|PSMD12|PTPRC|PSMB2
Gene Ontology	GO:0001725	stress fiber	15	0.00162523	0.0172128	FAN1|PDLIM1|BAG3|PDLIM3|LIMCH1|Micall2|MST1R|ILK|FAM107A|LDB3|PALLD|Fblim1|Xirp1|ZYX|Nmi
Gene Ontology	GO:0050896	response to stimulus	15	0.00162523	0.0172128	MYO3A|BBS9|CALHM1|SLC8B1|USH2A|LRIT3|Cyp4v2|Cdh23|BFSP2|Slc45a2|BBS10|WDR36|Pde6d|SPATA7|RIMS1
Gene Ontology	GO:0051259	protein complex oligomerization	7	0.00162884	0.0172128	BLM|WDCP|Hgsnat|ZC3H12A|Dnm1l|MCU|TMEM173
Gene Ontology	GO:0090336	positive regulation of brown fat cell differentiation	7	0.00162884	0.0172128	Prdm16|PTGS2|FNDC5|NAPEPLD|INS|Ffar4|RREB1
Gene Ontology	GO:0007597	blood coagulation, intrinsic pathway	7	0.00162884	0.0172128	F2|KLKB1|F9|KNG1|APOH|VWF|PRCP
Gene Ontology	GO:0004518	nuclease activity	7	0.00162884	0.0172128	PGAP1|DNA2|MRE11|ASTE1|FANCM|Exog|TDP2
Gene Ontology	GO:0090141	positive regulation of mitochondrial fission	7	0.00162884	0.0172128	VPS35|DDHD2|mief1|MIEF2|Dnm1l|MCU|KDR
Gene Ontology	GO:1904646	cellular response to amyloid-beta	11	0.00163252	0.0172128	GSS|SNX6|LGMN|APP|ITGA4|PARP1|GSK3B|VCAM1|TLR4|TREM2|ABCC1
Gene Ontology	GO:0035845	photoreceptor cell outer segment organization	6	0.00163906	0.0172128	Ift140|CNGB1|CRB1|BBS4|AHI1|Nphp4
Gene Ontology	GO:0031581	hemidesmosome assembly	6	0.00163906	0.0172128	LAMA3|ITGB4|ITGA6|LAMC2|LAMC1|COL17A1
Gene Ontology	GO:0034452	dynactin binding	6	0.00163906	0.0172128	SNX6|Hk3|BBS4|GSK3B|SPTBN5|BICD1
Gene Ontology	GO:0006457	protein folding	27	0.00167007	0.0175104	BAG3|RAD23B|QSOX2|Ero1b|RIC3|HSP90B1|SACS|NGLY1|CANX|CCT8|TRAP1|CCT2|dnajc25|NUDC|zmynd10|MKKS|ERP27|GNB5|PDIA4|Ahsa1|DNAJC21|Psmc1|TBCE|TBCD|Cct4|NKTR|PPIG
Gene Ontology	GO:0000184	nuclear-transcribed mRNA catabolic process, nonsense-mediated decay	21	0.00169263	0.0177186	EXOSC10|Gspt1|SMG6|Pnldc1|Helz2|Rpl38|RPL36|SMG7|Eif4g1|RPL5|RPS24|SMG8|Etf1|UPF3A|RPL7A|Rps3|DCP1A|UPF2|RPL4|HRH1|EIF4A3
Gene Ontology	GO:0006654	phosphatidic acid biosynthetic process	12	0.00170583	0.0177999	LIPC|GPAM|Dgkq|DDHD2|GPAT4|PLA2G2A|AGPAT4|Agpat2|GNPAT|Pla2g4b|PLA2G4A|DGKE
Gene Ontology	GO:0008344	adult locomotory behavior	12	0.00170583	0.0177999	SLITRK6|DMBX1|GIGYF2|WDR47|NTAN1|APP|ARCN1|NTSR1|HOXD10|SEZ6|TSC1|GDNF
Gene Ontology	GO:1903078	positive regulation of protein localization to plasma membrane	13	0.00171857	0.0178758	PLS1|DPP10|ZDHHC5|GSS|AGR2|STX3|PRKCE|VIL1|IFNG|PTPN9|TREM2|LGALS3|LGALS2
Gene Ontology	GO:0000987	cis-regulatory region sequence-specific DNA binding	13	0.00171857	0.0178758	E2F7|AHR|E2f3|E2F2|E2F1|E2F8|HNF1B|Rbp3|SPP1|Csrp3|GATA2|MELTF|ATF2
Gene Ontology	GO:0001503	ossification	16	0.00173407	0.0180085	GPLD1|Rpl38|CCN2|CLEC3B|Sun1|CHRDL1|IGSF10|PPARGC1B|SLC34A1|MGP|TNFRSF11A|TAPT1|TRAF6|BMP8B|DHX36|BCL2
Gene Ontology	GO:0071222	cellular response to lipopolysaccharide	26	0.00174304	0.018073	KMO|IL12B|SGMS1|ZC3H12A|VIM|NLRP3|SELENOS|CD80|CMPK2|NR1H4|NFKB1|MYD88|NOS2|TRAF6|TNIP3|EHHADH|SBNO2|TNFRSF1B|CD274|Cd40|TNFAIP3|ADAM9|IL6|CD14|TLR4|ABCC2
Gene Ontology	GO:0045540	regulation of cholesterol biosynthetic process	10	0.00177478	0.018373	GPAM|MBTPS1|dhcr7|srebf2|Sc5d|Abca2|HMGCR|CYP51A1|FASN|SQLE
Gene Ontology	GO:0003688	DNA replication origin binding	8	0.00183399	0.0188668	ORC4|Orc5|ORC3|MCM6|MCM5|mcm4|CDC45|MCM9
Gene Ontology	GO:0001223	transcription coactivator binding	8	0.00183399	0.0188668	CCNT2|ESR1|NR4A3|TEC|AHR|ZBTB49|TERT|ROR2
Gene Ontology	GO:0002052	positive regulation of neuroblast proliferation	8	0.00183399	0.0188668	Znf335|DISC1|ASPM|HIF1A|GLI3|PAX6|VEGFC|DCT
Gene Ontology	GO:0006812	cation transport	9	0.00185887	0.0190331	CALHM1|SLC8B1|CNGB1|ANO6|ATP10D|CHRND|PANX1|PKD2L1|Panx3
Gene Ontology	GO:0050715	positive regulation of cytokine secretion	9	0.00185887	0.0190331	CRTAM|PTGER4|C1qtnf3|INS|IFNG|CD14|PANX1|GLMN|AGTR2
Gene Ontology	GO:0000083	regulation of transcription involved in G1/S transition of mitotic cell cycle	9	0.00185887	0.0190331	KLF11|E2F4|E2F1|CDK17|Rbp3|FBXO5|CDC45|NPAT|fbxo31
Gene Ontology	GO:0016363	nuclear matrix	20	0.00187349	0.0190636	MORC2|LRIF1|SNW1|GFI1B|CENPF|Smc3|Dgkq|SCG2|PAXIP1|VIM|BLM|SPP1|Kin|YEATS4|PPIG|Chmp1a|MYB|SCAF8|HLCS|Nufip1
Gene Ontology	GO:0004843	thiol-dependent ubiquitin-specific protease activity	20	0.00187349	0.0190636	OTUD7A|USP40|ZRANB1|AQP1|USP1|USP47|VCPIP1|OTUD3|YOD1|TNFAIP3|Usp5|MINDY4|USP13|USP9X|USP16|UCHL5|OTULIN|Josd1|ZC3H12A|USP37
Gene Ontology	GO:0005543	phospholipid binding	20	0.00187349	0.0190636	SYTL5|ARFIP1|F3|SYTL4|JAG1|TREM2|Epn2|APOH|OTC|EPN3|OSBPL1A|BPIFC|UNC13C|PLA2G2A|CLINT1|CAVIN2|Lpar3|CARMIL2|RS1|GLE1
Gene Ontology	GO:0098793	presynapse	20	0.00187349	0.0190636	Fxr1|Slc22a3|FHL5|VPS35|PLEKHG5|GNB5|ZNF804A|Dgkq|SNAP29|SLC2A1|Mettl5|PIP5K1C|STXBP3|Gak|NF1|Slc5a7|Syndig1|CADPS|DNMBP|MX
Gene Ontology	GO:0016925	protein sumoylation	14	0.00191966	0.0194166	ube2i|ZNF451|NUP133|Nup107|Nup160|Nup85|NUP37|Rangap1|NUP188|NDC1|NUP155|NUP214|MDM2|TPR
Gene Ontology	GO:0000186	activation of MAPKK activity	11	0.00192003	0.0194166	NGF|LRRK2|MAP3K2|MAP3K1|KIDINS220|MAP3K4|ADAM9|MAP3K14|BRAF|MAP3K21|EGF
Gene Ontology	GO:0030544	Hsp70 protein binding	11	0.00192003	0.0194166	SACS|HDAC8|PPEF2|Dnajc2|AHRR|DNAJB12|IQCG|METTL21A|Rps3|ERN1|TSC1
Gene Ontology	GO:0009411	response to UV	11	0.00192003	0.0194166	UVSSA|ZRANB3|DTL|USP1|Rad18|SCG2|ERCC6|PRIMPOL|GTF2H2|TYR|TNFSF13B
Gene Ontology	GO:0007266	Rho protein signal transduction	13	0.00197192	0.0198227	PHACTR4|CDH13|CTNNAL1|ADGRG1|Pecam1|HACD3|RIPOR1|CDC42EP1|Arhgef3|MYO9B|RHO|ARHGAP5|AGTR1
Gene Ontology	GO:0072006	nephron development	5	0.00197684	0.0198227	Nup160|JAG1|Nup85|NUP133|Nup107
Gene Ontology	GO:1990961	xenobiotic detoxification by transmembrane export across the plasma membrane	5	0.00197684	0.0198227	Slc15a2|OSCP1|Slc22a18|ABCC2|PDZK1
Gene Ontology	GO:0097756	negative regulation of blood vessel diameter	5	0.00197684	0.0198227	Wdr35|PTGS2|CHGA|HMGCR|INS
Gene Ontology	GO:0075733	intracellular transport of virus	12	0.00197834	0.0198227	NUP133|Nup107|Nup160|VPS37C|Nup85|NUP37|VPS37B|NUP188|NDC1|NUP155|NUP214|TPR
Gene Ontology	GO:0005871	kinesin complex	12	0.00197834	0.0198227	KIF16B|DISC1|KIF6|KIF18A|KIF26A|KIF26B|KIF14|KIF15|KIF12|NDEL1|KLC4|KIFC3
Gene Ontology	GO:0014068	positive regulation of phosphatidylinositol 3-kinase signaling	17	0.00201521	0.0201305	Pdgfa|SIRT1|NTF3|Selp|PIK3CB|PDGFRA|NEDD4|NCF1|KIT|INSR|RELN|F2|F2RL1|INS|SEMA4D|FLT3|KDR
Gene Ontology	GO:0008286	insulin receptor signaling pathway	17	0.00201521	0.0201305	KL|GPLD1|INS|GRB10|Foxo4|Atp6ap1|GRB14|GSK3B|INSR|Igfbp1|STXBP4|GRB7|NDEL1|Csrp3|ZNF106|ATP6V1C1|BCAR3
Gene Ontology	GO:0008380	RNA splicing	26	0.00203398	0.0202872	RRP1B|SF3B1|SF3B3|LGALS2|PRPF4|USB1|Gemin2|PPP1R8|VIRMA|SUGP2|DHX8|NSRP1|Thrap3|Srrm4|LSM1|Thoc3|LGALS3|MPHOSPH10|THOC5|SRPK2|Ivns1abp|Aff2|DDX47|RBM20|PPIG|WBP4
Gene Ontology	GO:0034142	toll-like receptor 4 signaling pathway	7	0.00211459	0.0209023	ITGB2|NFKBIA|TNIP3|CD14|TLR4|NR1H4|EHHADH
Gene Ontology	GO:0006622	protein targeting to lysosome	7	0.00211459	0.0209023	SORL1|AP3B1|NAGPA|NCOA4|ZFYVE16|NEDD4|GCC2
Gene Ontology	GO:0031904	endosome lumen	7	0.00211459	0.0209023	LRP2|NGF|PRL|APP|INS|AP4E1|Ap4b1
Gene Ontology	GO:1904262	negative regulation of TORC1 signaling	7	0.00211459	0.0209023	SZT2|FNIP2|C12orf66|FNIP1|castor2|DEPDC5|ITFG2
Gene Ontology	GO:0016409	palmitoyltransferase activity	7	0.00211459	0.0209023	zdhhc15|Zdhhc1|HHAT|ZDHHC5|Zdhhc12|ZDHHC6|ZDHHC18
Gene Ontology	GO:0007029	endoplasmic reticulum organization	10	0.00211479	0.0209023	LNPK|LRRK2|Smpd4|Gak|MIA3|Dnm1l|Sec16a|SEC16B|SEC31B|SEC31A
Gene Ontology	GO:0042995	cell projection	22	0.00217069	0.0214224	EGFLAM|Rims2|Map1a|Ogt|ARHGEF5|MAGI1|CCDC13|RIMS1|GRB7|WDR1|FGFR1OP|PITPNM3|CEP350|IMPG2|KCTD16|PTPN12|SLC2A3|Mettl5|Cct4|RHO|SH3PXD2B|BAP1
Gene Ontology	GO:0006366	transcription by RNA polymerase II	29	0.00217414	0.0214243	SOX5|ERCC6|Mllt3|TRIM24|CCNT2|MNAT1|Ccnk|NFX1|Ctdp1|GTF2H3|TAF4B|NFKB1|RREB1|Nmi|TCFL5|TSC22D1|GTF2H2|PARP1|PAX6|Csrp3|TRIP13|NFAT5|TBPL1|TAF4|Glis3|Phrf1|RPAP1|Dek|ATF4
Gene Ontology	GO:0006631	fatty acid metabolic process	14	0.00217804	0.0214305	MORC2|GPAM|FASN|Mecr|AHRR|GPAT4|ACOT11|GGT1|ANGPTL3|TH|GNPAT|ACOT7|ACOT12|ACOT1
Gene Ontology	GO:0030659	cytoplasmic vesicle membrane	24	0.00221014	0.0215432	SNX7|DENND4C|FMN2|STXBP5|Rnf144a|TMEM173|GPRC5B|FZD6|KIFC3|SNX33|Nmi|ULK2|MPEG1|APPBP2|C2CD5|CAMKV|ANKRD27|Pde6d|GDE1|DISP3|RAB21|LRIG3|ZPLD1|KCNJ4
Gene Ontology	GO:0006351	transcription, DNA-templated	17	0.00224084	0.0215432	MLF1|TAF1B|LIN9|E2F1|TCEANC2|ASXL1|TCEA3|PHF3|MEF2A|Rbp3|TCEANC|POLR3A|Mitf|PWP1|EPC1|SKI|MELTF
Gene Ontology	GO:0003181	atrioventricular valve morphogenesis	6	0.00224195	0.0215432	ACVR1|zfpm1|Bmpr2|SLIT1|Slit3|MDM2
Gene Ontology	GO:0051382	kinetochore assembly	6	0.00224195	0.0215432	CENPN|CENPK|CENPF|CENPC|NPC1|CENPT
Gene Ontology	GO:0033391	chromatoid body	6	0.00224195	0.0215432	PIWIL1|TDRD1|NSUN2|TDRD7|TDRD6|TDRD5
Gene Ontology	GO:0044030	regulation of DNA methylation	6	0.00224195	0.0215432	BRCA1|MPHOSPH8|H1FOO|PARP1|PRDM14|KDM1B
Gene Ontology	GO:0031994	insulin-like growth factor I binding	6	0.00224195	0.0215432	LRP2|Itgb3|ITGB4|ITGA6|INSR|Igfbp1
Gene Ontology	GO:0005041	low-density lipoprotein particle receptor activity	6	0.00224195	0.0215432	SORL1|LRP12|STAB1|LRP4|STAB2|LRP8
Gene Ontology	GO:0008528	G protein-coupled peptide receptor activity	11	0.0022474	0.0215432	LHCGR|ADCYAP1R1|CALCRL|Gcgr|GALR1|Vipr2|Glp1r|SCTR|TSHR|MLNR|Uts2r
Gene Ontology	GO:0008277	regulation of G protein-coupled receptor signaling pathway	11	0.0022474	0.0215432	KCTD16|Tulp3|Dgkq|CPD|RGS18|RAMP2|RGS4|Rgs5|RGS6|PHF24|HOMER2
Gene Ontology	GO:0006605	protein targeting	11	0.0022474	0.0215432	SORL1|RASSF9|AKAP6|ERBIN|AP4E1|AKAP12|STXBP4|RHO|TRAK2|Ap4b1|Nmi
Gene Ontology	GO:0043325	phosphatidylinositol-3,4-bisphosphate binding	9	0.00225498	0.0215432	OBSCN|KIF16B|NCF1|Arap3|WASHC2C|SESTD1|FCHSD2|PLEKHA2|PHLDA3
Gene Ontology	GO:0070273	phosphatidylinositol-4-phosphate binding	9	0.00225498	0.0215432	OBSCN|ARFIP1|SESTD1|RUBCNL|WASHC2C|SH3PXD2B|PLA2G4A|PLEKHA8|OSBPL5
Gene Ontology	GO:0006284	base-excision repair	9	0.00225498	0.0215432	DNA2|POLQ|USP47|RPA1|ERCC6|RPA2|MUTYH|FEN1|Neil1
Gene Ontology	GO:0030534	adult behavior	9	0.00225498	0.0215432	Bbs2|ALK|NR4A3|TEC|Slc7a11|BBS4|CNTNAP2|PGS1|SHANK2
Gene Ontology	GO:0005778	peroxisomal membrane	13	0.00225524	0.0215432	Pecr|ACBD5|Pex7|ACSL3|ACOX1|ATAD1|MGST1|HMGCR|GNPAT|PEX10|Abcd3|PEX12|FNDC5
Gene Ontology	GO:1904115	axon cytoplasm	13	0.00225524	0.0215432	AP3B1|Map1a|BLOC1S4|SPAST|Spg7|RAB21|TRAK2|Rangap1|HIF1A|TMEM108|ZC3H14|NDEL1|AP3D1
Gene Ontology	GO:0046686	response to cadmium ion	8	0.0022836	0.0215803	GSS|GCLC|KIT|SLC34A1|B2M|NPC1|TERT|MELTF
Gene Ontology	GO:0042535	-	8	0.0022836	0.0215803	IFNG|APP|THBS1|IL6|Tnfrsf8|TLR4|AKAP12|EHHADH
Gene Ontology	GO:0010608	posttranscriptional regulation of gene expression	8	0.0022836	0.0215803	NOS1|ACE|ZC3H7A|TDRD7|RC3H1|ATG14|nudt21|PARP9
Gene Ontology	GO:0090734	site of DNA damage	8	0.0022836	0.0215803	PARP9|XPC|RPA1|PARP1|UBQLN4|ERCC6|Xrcc5|Wdr76
Gene Ontology	GO:0007062	sister chromatid cohesion	8	0.0022836	0.0215803	SMC1B|MRE11|ESCO1|SMC5|HDAC8|RAD51C|Smc3|Fbxw7
Gene Ontology	GO:1904659	glucose transmembrane transport	8	0.0022836	0.0215803	SLC2A6|SLC2A5|SLC2A3|SLC2A1|slc2a10|SLC5A1|SLC5A11|mfsd4b
Gene Ontology	GO:1901215	negative regulation of neuron death	12	0.00228547	0.0215803	SORL1|TNFRSF1B|SIRT1|VPS35|LRRK2|TMEM259|CHGA|Eif4g1|GSK3B|Serpinf1|Psmc1|PM20D1
Gene Ontology	GO:0043657	host cell	12	0.00228547	0.0215803	NUP133|Nup107|Nup160|VPS37C|Nup85|NUP37|VPS37B|NUP188|NDC1|NUP155|NUP214|TPR
Gene Ontology	GO:0090502	RNA phosphodiester bond hydrolysis, endonucleolytic	15	0.00232824	0.0218895	MRPP3|RPP38|SMG6|EXO1|PIWIL1|CPSF3|Rnaseh1|RIDA|FEN1|ZC3H12A|ZC3H12C|Zc3h12d|Exog|ERN1|TSNAX
Gene Ontology	GO:0031398	positive regulation of protein ubiquitination	15	0.00232824	0.0218895	BRCA1|PRICKLE1|TRAF6|LRRK2|AIMP2|Rassf5|Ndfip1|PAXIP1|FAM107A|Xiap|klhl40|MALT1|amer1|FANCI|Fbxw7
Gene Ontology	GO:0043154	negative regulation of cysteine-type endopeptidase activity involved in apoptotic process	15	0.00232824	0.0218895	FNIP1|NGF|PTGS2|Sh3rf1|IFI6|USP47|Xiap|THBS1|CFLAR|VIL1|RAG1|LAMP3|WNT9A|MDM2|mical1
Gene Ontology	GO:0006325	chromatin organization	23	0.00248633	0.0233089	TOX|Utp3|HDAC8|SFMBT1|ZMYND11|CBX7|Hmg20b|EHMT1|GFI1B|CHD6|ncor1|Cdan1|SIRT1|RBL1|RBL2|Dek|BRD3|emsy|lrwd1|MBTD1|Dnajc2|L3MBTL1|ALKBH4
Gene Ontology	GO:0051087	chaperone binding	19	0.00250386	0.0233863	LRP2|FNIP1|FNIP2|CP|BAG3|Ahsa1|GNB5|TBCE|TBCD|ALB|GSS|DNAJC3|USP13|CTSC|Gak|SACS|VWF|TERT|TSC1
Gene Ontology	GO:0005795	Golgi stack	10	0.00250529	0.0233863	VRK1|MBTPS1|COG2|PLK3|Mgat4b|GBF1|MGAT4A|VCPIP1|Tmbim4|DNMBP
Gene Ontology	GO:0045727	positive regulation of translation	15	0.00261223	0.0243152	PLXNB2|RPL5|Rps6kb1|Mettl5|VIM|IL6|Fxr1|UPF3A|FAM129A|EEF2|YTHDF1|THBS1|NPM1|EIF4A3|NAT10
Gene Ontology	GO:0001932	regulation of protein phosphorylation	11	0.00261856	0.0243396	PLXNB2|FLCN|FNIP2|FNIP1|CCDC88C|ropn1l|drd1|ATG14|WNT9B|Smpd3|CDH5
Gene Ontology	GO:0006520	cellular amino acid metabolic process	7	0.00270503	0.0246791	CTNS|PEPD|GGT1|DIO1|PHGDH|PM20D1|ACY1
Gene Ontology	GO:0043495	protein-membrane adaptor activity	7	0.00270503	0.0246791	AKAP6|Sun2|SLC9A3R1|Sun1|RAPSN|TPR|PDZK1
Gene Ontology	GO:0035269	protein O-linked mannosylation	7	0.00270503	0.0246791	LARGE1|TMTC4|TMTC3|Tmtc2|RXYLT1|FKTN|POMT2
Gene Ontology	GO:0000062	fatty-acyl-CoA binding	7	0.00270503	0.0246791	SOAT1|Acad9|ACBD5|ACOT11|ACOT7|ACOT12|Acadl
Gene Ontology	GO:0030515	snoRNA binding	7	0.00270503	0.0246791	Utp6|NOP58|HEATR1|NOP56|NUDT5|NOP14|Nufip1
Gene Ontology	GO:0050730	regulation of peptidyl-tyrosine phosphorylation	7	0.00270503	0.0246791	Pdgfa|GSS|ITGB2|APP|PRKCE|EFL1|TREM2
Gene Ontology	GO:0031293	membrane protein intracellular domain proteolysis	7	0.00270503	0.0246791	TRAF6|MBTPS1|RHBDD1|ADAM17|Sppl2a|NFKB1|Hm13
Gene Ontology	GO:0030992	intraciliary transport particle B	7	0.00270503	0.0246791	Cluap1|Ift80|Ift172|Ift88|TRIM59|Traf3ip1|UBXN10
Gene Ontology	GO:0030837	negative regulation of actin filament polymerization	7	0.00270503	0.0246791	TWF2|BBS4|KANK4|SSH2|Kank3|KANK1|MKKS
Gene Ontology	GO:2000353	positive regulation of endothelial cell apoptotic process	7	0.00270503	0.0246791	ECSCR|COL18A1|ANO6|ITGA4|Cd40|THBS1|FASLG
Gene Ontology	GO:0021591	ventricular system development	7	0.00270503	0.0246791	CENPF|TTC21B|Slc7a11|BBS4|RAPGEF2|MNAT1|Wdr89
Gene Ontology	GO:0004175	endopeptidase activity	16	0.00270651	0.0246791	MMEL1|ADAMTS3|ACE|F9|RHBDD1|PCSK6|PIDD1|ADAM10|Psma3|ADAM17|ECE1|TMEM59|Mme|CPN1|PSMB2|FURIN
Gene Ontology	GO:0005164	tumor necrosis factor receptor binding	9	0.00271534	0.0246791	TRAF6|TNFSF15|TRAP1|DTL|TRIM37|TNFSF8|FASLG|Fadd|TNFSF13B
Gene Ontology	GO:2000352	negative regulation of endothelial cell apoptotic process	9	0.00271534	0.0246791	CDH5|SCG2|TNFAIP3|RAMP2|ndnf|TERT|GATA2|FGA|KDR
Gene Ontology	GO:0035633	maintenance of blood-brain barrier	9	0.00271534	0.0246791	TJP2|CLDN12|Pecam1|JAM2|PTGS2|IL6|LAMC1|CDH5|TJP3
Gene Ontology	GO:0002755	MyD88-dependent toll-like receptor signaling pathway	9	0.00271534	0.0246791	TRAF6|TAB3|MAP3K1|CD14|TLR4|TLR5|IRAK2|MYD88|IRAK4
Gene Ontology	GO:0120162	positive regulation of cold-induced thermogenesis	18	0.00276769	0.0250507	EHMT1|EPAS1|IL4R|Prdm16|GATM|Ogt|lap3|GRB10|PPARGC1B|Cnksr2|Mfn2|APPL2|OMA1|DBH|TSHR|Acadl|Ffar4|Trpv2
Gene Ontology	GO:0032869	cellular response to insulin stimulus	18	0.00276769	0.0250507	EEF2K|ERRFI1|GluProRS|C2CD5|SELENOS|Tbc1d4|Rps6kb1|GCLC|CAPN10|CFLAR|INSR|GPLD1|OTOP1|SLC25A33|DENND4C|PARP1|Brf1|PKM
Gene Ontology	GO:0032147	activation of protein kinase activity	14	0.00278124	0.0251386	Itgb3|Map4k4|TRAF6|Wnk1|GSS|MST1|KIF14|INSR|EMP2|BORA|DBF4B|DUSP19|STRADB|GPRC5B
Gene Ontology	GO:0007129	homologous chromosome pairing at meiosis	8	0.00281524	0.0253758	NDC1|SPATA22|MRE11|Sun1|MLH1|Dmc1|FANCD2|MEI4
Gene Ontology	GO:0000014	single-stranded DNA endodeoxyribonuclease activity	5	0.00288285	0.0257375	MRE11|RBBP8|Exog|Setmar|RAD50
Gene Ontology	GO:0051302	regulation of cell division	5	0.00288285	0.0257375	PLK3|EFHC1|RBL1|RBL2|Rack1
Gene Ontology	GO:1903589	positive regulation of blood vessel endothelial cell proliferation involved in sprouting angiogenesis	5	0.00288285	0.0257375	HMOX1|JCAD|GATA2|AGTR1|FGFBP1
Gene Ontology	GO:0000783	nuclear telomere cap complex	5	0.00288285	0.0257375	TERF1|TERT|Xrcc5|POT1|ACD
Gene Ontology	GO:0006569	tryptophan catabolic process	5	0.00288285	0.0257375	KMO|Kyat1|IDO2|KYNU|ACMSD
Gene Ontology	GO:0005664	nuclear origin of replication recognition complex	5	0.00288285	0.0257375	ORC6|ORC4|Orc5|lrwd1|ORC3
Gene Ontology	GO:2000650	negative regulation of sodium ion transmembrane transporter activity	5	0.00288285	0.0257375	NEDD4|PRKCE|HECW1|HECW2|Pask
Gene Ontology	GO:0045665	negative regulation of neuron differentiation	13	0.00292233	0.0258602	NEPRO|ASPM|APP|Eif2ak4|LSM1|GLI3|PAX6|CNTN4|DIXDC1|CDK5RAP2|DISP3|JAG1|CTDSP1
Gene Ontology	GO:0035577	azurophil granule membrane	13	0.00292233	0.0258602	ABCA13|C3ar1|SNAP29|STOM|NFAM1|MGST1|DNAJC13|LAMP1|TOM1|B4GALT1|CPN1|PRCP|Ckap4
Gene Ontology	GO:0060548	negative regulation of cell death	13	0.00292233	0.0258602	Ccn6|VPS35|TNFRSF1B|CCN2|Rad18|AGR2|NPAS2|Agr3|NPC1|ADNP2|PDE12|ADCYAP1R1|PDE8A
Gene Ontology	GO:0032880	regulation of protein localization	13	0.00292233	0.0258602	UFL1|Itgb3|Six4|TBC1D1|TPR|INS|Picalm|Mmd2|SWAP70|Rack1|TMEM231|BORA|Fbxw7
Gene Ontology	GO:0030512	negative regulation of transforming growth factor beta receptor signaling pathway	15	0.00292422	0.0258602	ADAMTSL2|VEPH1|ZNF451|SNX6|Prdm16|LEMD3|CD109|SIRT1|PBLD|slc2a10|RASL11B|SKIL|ADAM17|SKI|Cidea
Gene Ontology	GO:0001228	DNA-binding transcription activator activity, RNA polymerase II-specific	58	0.00294007	0.0259611	NR1H4|TEC|Nobox|MYF6|STAT4|Cdkn2aip|KLF10|HIF1A|HDX|NFATC3|MYBL1|ZNF76|MEOX2|RREB1|MYCN|SPI1|TXK|Klf15|Six4|EGR1|KLF7|VEZF1|Foxo4|Mitf|NFKB1|MYB|HSF2|E2f3|TFEC|NFAT5|NR4A3|TBPL1|PARP1|BARX2|NKRF|PAX6|ATF4|pitx3|MDM2|ZFAT|GATA2|ARNT2|EPAS1|MGA|E2F4|E2F2|ESR1|RFX5|RFX6|HOXD10|Foxn1|CREB3L2|MEF2A|Mlxip|Cebpz|ATF2|MELTF|ZNF292
Gene Ontology	GO:0043198	dendritic shaft	10	0.00295148	0.0259611	Map1a|Syndig1|APP|ILK|NTSR1|MAP2|Foxm1|SEZ6|CRIPT|ZNF804A
Gene Ontology	GO:0043491	protein kinase B signaling	10	0.00295148	0.0259611	MERTK|SETX|PLK3|ILK|Cd40|PIK3C2B|Smpd3|Brf1|Tsc2|KDR
Gene Ontology	GO:0006493	protein O-linked glycosylation	10	0.00295148	0.0259611	TET2|B3GALNT2|LARGE1|Ogt|FKTN|A4gnt|POFUT1|TRAK2|POMT2|EOGT
Gene Ontology	GO:0071456	cellular response to hypoxia	20	0.00295887	0.0259913	EPAS1|SIRT1|Brf1|E2F1|Sirt4|HMOX1|MPL|SUV39H2|PRKCE|HIF1A|FMN2|CFLAR|Rbp3|PTGS2|ndnf|MDM2|TERT|ROR2|ANGPT4|BCL2
Gene Ontology	GO:0061099	negative regulation of protein tyrosine kinase activity	6	0.00299776	0.0262274	Hyal2|IBTK|FGFR1OP|PTPRC|GGNBP2|Rack1
Gene Ontology	GO:0038024	cargo receptor activity	6	0.00299776	0.0262274	MARCO|CUBN|LRP8|INSR|ITGB2|MIA3
Gene Ontology	GO:0000800	lateral element	6	0.00299776	0.0262274	BRCA1|BRCA2|Smc3|BLM|SMC1B|MEI4
Gene Ontology	GO:0051496	positive regulation of stress fiber assembly	12	0.00301647	0.0263559	Ppm1e|EVL|CCN2|LIMCH1|ARHGEF5|EPHA1|SYNPO2L|SERPINF2|SH3PXD2B|ITGB1BP1|CD47|TSC1
Gene Ontology	GO:0050821	protein stabilization	28	0.00303306	0.0264352	BAG3|RPL5|OTUD3|SAV1|FKBP4|USP9X|WDR81|PDCD10|Fbxw7|CCT8|CCT2|MST1|TSC1|SEL1L|COG3|ATP1B1|Per3|USP13|LAMP1|C10orf90|GTSE1|Cct4|NCLN|EFL1|APOPT1|Sec16a|A1CF|STXBP4
Gene Ontology	GO:0022008	neurogenesis	11	0.00303764	0.0264352	Prdm16|VXN|NUP133|TRAK2|CEP120|lap3|ERCC6|NAV2|FAT4|CDK5RAP2|DAGLB
Gene Ontology	GO:0030282	bone mineralization	11	0.00303764	0.0264352	Rspo2|SBNO2|KLF10|AXIN2|PTGS2|CLEC3B|COMP|PKDCC|Smpd3|CER1|ATF4
Gene Ontology	GO:0035523	protein K29-linked deubiquitination	4	0.00312577	0.0268808	USP13|ZRANB1|YOD1|TNFAIP3
Gene Ontology	GO:0070200	establishment of protein localization to telomere	4	0.00312577	0.0268808	BRCA2|TERT|POT1|ACD
Gene Ontology	GO:0000403	Y-form DNA binding	4	0.00312577	0.0268808	BLM|Rad18|RBBP8|SCG2
Gene Ontology	GO:0098708	glucose import across plasma membrane	4	0.00312577	0.0268808	SLC5A1|SLC2A3|SLC2A1|slc2a10
Gene Ontology	GO:0070345	negative regulation of fat cell proliferation	4	0.00312577	0.0268808	E2f3|Rbp3|GATA2|E2F1
Gene Ontology	GO:0072344	rescue of stalled ribosome	4	0.00312577	0.0268808	Znf598|Rack1|Nemf|Gtpbp2
Gene Ontology	GO:0060171	stereocilium membrane	4	0.00312577	0.0268808	ADGRV1|VEZT|USH2A|Nmi
Gene Ontology	GO:0000187	activation of MAPK activity	21	0.00313849	0.0269548	NTF3|ALK|LRRK2|UBE2N|MAP3K2|GFRAL|lap3|IRAK2|RET|KIT|TAB3|INSR|NOD1|TLR4|PTPRC|TRAF6|Lpar3|THBS1|EGF|PIK3CB|Pask
Gene Ontology	GO:0009617	response to bacterium	20	0.00322946	0.0276636	FER1L6|CA5B|NOS2|PPM1D|DHX58|CHD7|MLH1|CUBN|Baiap2l1|CEP192|NAALADL2|CFLAR|VIL1|UPK1B|HMCN1|NLRC5|BANK1|CD47|FUCA2|CCDC186
Gene Ontology	GO:0051082	unfolded protein binding	20	0.00322946	0.0276636	MDN1|HSPA13|CCT8|HEATR3|TRAP1|CCT2|Ero1b|HSPA9|Spg7|Nap1l4|Cct4|CANX|SHQ1|NDUFAF1|HSP90B1|MKKS|NUDC|NPM1|Mpp7|ERN1
Gene Ontology	GO:0001974	blood vessel remodeling	9	0.00324693	0.0276686	DBH|ACE|CHD7|EPAS1|CRB1|Bmpr2|AGTR2|MDM2|JAG1
Gene Ontology	GO:0006400	tRNA modification	9	0.00324693	0.0276686	AARS|THG1L|NSUN2|Trmt61a|TRMT6|PUS3|QTRT2|AARS2|DTWD2
Gene Ontology	GO:0000175	3'-5'-exoribonuclease activity	9	0.00324693	0.0276686	EXOSC10|Toe1|Pnldc1|USB1|PNPT1|ANGEL2|PDE12|DIS3L|CNOT6
Gene Ontology	GO:0046627	negative regulation of insulin receptor signaling pathway	9	0.00324693	0.0276686	NCOA5|GRB10|Rps6kb1|GRB14|MSTN|GRB7|KANK1|Tsc2|TSC1
Gene Ontology	GO:0097110	scaffold protein binding	13	0.00331166	0.0280017	Cacna1h|TCOF1|LRP4|CIT|DSP|VIM|IKBKB|BRAF|TREM2|CRIPT|PANX1|MDM2|CACNA1G
Gene Ontology	GO:0050680	negative regulation of epithelial cell proliferation	13	0.00331166	0.0280017	PBLD|Ift80|A4gnt|SCG2|RIDA|SAV1|B2M|PAX6|GDF5|Ift172|ATF2|RGN|NLRC3
Gene Ontology	GO:0030971	receptor tyrosine kinase binding	13	0.00331166	0.0280017	GFRAL|PITPNM3|LRP4|SHC3|Hyal2|GRB14|DOCK4|PTPN14|GDNF|CD2|PITPNM2|ANGPT4|Rack1
Gene Ontology	GO:0006909	phagocytosis	13	0.00331166	0.0280017	PLD4|Pecam1|NCF2|MERTK|Ncf4|PIP5K1C|GATA2|MST1R|UNC13D|CD14|TLR4|MYD88|LYST
Gene Ontology	GO:0045669	positive regulation of osteoblast differentiation	13	0.00331166	0.0280017	ACVR2A|ACVR1|Atp6ap1|ILK|IL6|GLI3|BMPR1B|Bmpr2|FBXO5|CTNNBIP1|JAG1|Ffar4|fbxo31
Gene Ontology	GO:0051384	response to glucocorticoid	13	0.00331166	0.0280017	PTGS2|PTPRU|Pappa|PPARGC1B|ADAM9|IL6|IL22|ABCA3|BCL2|PTPRO|GPR83|Hnmt|ACSBG1
Gene Ontology	GO:0031647	regulation of protein stability	16	0.0033408	0.0281392	QRSL1|rnf149|VPS35|LRRK2|TRIM24|HDAC8|USP47|USP40|Mosmo|FAM107A|GGA3|TPR|ADGRV1|TERT|Cdkn2aip|BCL2
Gene Ontology	GO:0005546	phosphatidylinositol-4,5-bisphosphate binding	16	0.0033408	0.0281392	OBSCN|SYT9|SESTD1|TWF2|Sytl2|Tulp3|AMER3|GSDME|FCHO2|FRMPD4|VIL1|PHLDA3|WASHC2C|SYT1|Picalm|amer1
Gene Ontology	GO:0016922	nuclear receptor binding	7	0.00341407	0.0285363	NCOA2|TRIM24|Arid1a|UBA3|NR1H4|TRIP4|PROX1
Gene Ontology	GO:0043046	DNA methylation involved in gamete generation	7	0.00341407	0.0285363	TDRD9|TDRD1|KDM1B|TDRD5|PRMT7|TDRD12|MOV10L1
Gene Ontology	GO:0006801	superoxide metabolic process	7	0.00341407	0.0285363	NCF2|NCF1|CYB5R4|Ncf4|NOS2|NRROS|SH3PXD2B
Gene Ontology	GO:0007041	lysosomal transport	7	0.00341407	0.0285363	NEDD4|NPC1|Hgsnat|USE1|VPS53|SPTBN5|IGF2R
Gene Ontology	GO:0032006	regulation of TOR signaling	7	0.00341407	0.0285363	FLCN|ITFG2|TTI1|Rffl|TREM2|PKHD1|ROS1
Gene Ontology	GO:0046827	positive regulation of protein export from nucleus	7	0.00341407	0.0285363	BAG3|XPO4|CTDSPL2|GTSE1|GSK3B|TPR|MDM2
Gene Ontology	GO:0018345	protein palmitoylation	8	0.00343857	0.0286179	zdhhc15|Zdhhc1|HHAT|ZDHHC5|Zdhhc12|ZDHHC6|ZDHHC18|Zdhhc23
Gene Ontology	GO:0005539	glycosaminoglycan binding	8	0.00343857	0.0286179	crispld2|EGFLAM|EPYC|PODXL2|VCAN|GSS|ndnf|VIT
Gene Ontology	GO:0004435	phosphatidylinositol phospholipase C activity	8	0.00343857	0.0286179	PLCB4|PLCL2|CHRM3|PLCL1|PLCH2|PLCG2|F2rl2|EDNRA
Gene Ontology	GO:0090090	negative regulation of canonical Wnt signaling pathway	27	0.00344394	0.0286179	EGR1|Mllt3|Igfbp1|GSK3B|PRICKLE1|AXIN2|FZD6|SLC9A3R1|CCDC88C|INVS|MST1|BICC1|GLI3|Nphp4|TMEM131L|PSME3|Psma3|Psmc1|PTPRU|LRP4|amer1|PSMD13|PSMD12|HECW1|PTPRO|Cebpz|PSMB2
Gene Ontology	GO:0031397	negative regulation of protein ubiquitination	12	0.00344715	0.0286179	UFL1|Ivns1abp|Ogt|PRKCE|GCLC|TNFAIP3|klhl40|Rps3|Prmt3|GLMN|HDAC8|N4BP1
Gene Ontology	GO:0045429	positive regulation of nitric oxide biosynthetic process	10	0.00345878	0.0286179	PTGS2|ITGB2|IFNG|INSR|KLF2|TLR4|pitx3|AGTR2|TRPV1|P2RX4
Gene Ontology	GO:0048786	presynaptic active zone	10	0.00345878	0.0286179	EGFLAM|Pnisr|APP|PPFIA4|PPFIBP2|PPFIBP1|UNC13C|RIMS1|Rims2|Nufip1
Gene Ontology	GO:0004721	phosphoprotein phosphatase activity	10	0.00345878	0.0286179	CTDSPL2|PTPN12|Ppp2r5a|SCP2|Ctdp1|SSH2|DUSP4|PPM1H|CTDSP1|cpped1
Gene Ontology	GO:0031594	neuromuscular junction	15	0.00364046	0.0300452	MUSK|DLGAP4|LRP4|APP|SYNGR2|RAPSN|FCHSD2|STXBP5|UNC13C|CHRND|Slc5a7|TRIP4|COLQ|Stxbp5l|Pdzrn3
Gene Ontology	GO:0006811	ion transport	18	0.00367626	0.0303026	SLC20A2|Slc9a5|SLC9A6|Slc5a8|SLC8B1|CTNS|GLRB|Wnk1|SLC9A9|SLC36A1|SLC24A1|SLC5A12|P2RX1|Slc26a7|Slc15a2|PLLP|SLC15A4|SLC25A10
Gene Ontology	GO:0035064	methylated histone binding	13	0.00374209	0.0307678	BPTF|MPHOSPH8|lrwd1|KMT2E|TRIM24|MBTD1|NCAPD3|L3MBTL1|KDM4A|SPP1|ZMYND11|ING4|ING3
Gene Ontology	GO:0009611	response to wounding	13	0.00374209	0.0307678	Pdgfa|F2|ITGB4|CCN2|RIPOR1|AHRR|CREB3L2|PAX6|TNC|F2rl2|VWF|Brf1|PLLP
Gene Ontology	GO:0008289	lipid binding	24	0.00378468	0.031079	NGF|RASGRP1|OSBPL1A|STARD13|TREM2|IQSEC1|Lpar3|Dnm1l|Rufy1|ARHGEF5|APOH|ACOT11|ACOT12|PITPNM3|HDLBP|OSBPL9|OMA1|CADPS|OSBPL6|OSBPL5|OSBPL11|STARD9|ACBD5|PLEKHA8
Gene Ontology	GO:0016239	positive regulation of macroautophagy	9	0.00385706	0.0314104	SIRT1|HMOX1|RUFY4|HIF1A|TRIM13|Tsc2|TMEM173|KDR|TSC1
Gene Ontology	GO:0070555	response to interleukin-1	9	0.00385706	0.0314104	TRAF6|APP|GCLC|slc30a8|IRAK2|MYD88|Hnmt|IL1R1|TNFRSF11A
Gene Ontology	GO:0030073	insulin secretion	9	0.00385706	0.0314104	CYB5R4|ILDR2|HNF1B|STXBP3|PCLO|slc30a8|GPR119|PTPRN|Rims2
Gene Ontology	GO:0004521	endoribonuclease activity	9	0.00385706	0.0314104	SMG6|TSNAX|PIWIL1|CPSF3|ZC3H12A|ZC3H12C|Zc3h12d|Exog|ERN1
Gene Ontology	GO:0001530	lipopolysaccharide binding	9	0.00385706	0.0314104	F2|BPI|Selp|CD14|BPIFC|RAE1|TLR4|TREM2|EHHADH
Gene Ontology	GO:0040018	positive regulation of multicellular organism growth	9	0.00385706	0.0314104	PLS1|GPAM|CHD7|Bbs2|BBS4|VIL1|SH3PXD2B|MKKS|BCL2
Gene Ontology	GO:0016298	lipase activity	6	0.00392868	0.0315112	LIPC|DAGLB|LIPG|PLA1A|LDAH|PNLIP
Gene Ontology	GO:0051044	positive regulation of membrane protein ectodomain proteolysis	6	0.00392868	0.0315112	TNFRSF1B|IFNG|ADAM9|GPLD1|SNX33|FURIN
Gene Ontology	GO:0051371	muscle alpha-actinin binding	6	0.00392868	0.0315112	PDLIM1|PDLIM3|LDB3|PALLD|MYPN|PKD2L1
Gene Ontology	GO:0005545	1-phosphatidylinositol binding	6	0.00392868	0.0315112	SESTD1|EEA1|ZFYVE16|ZFYVE9|FRMPD2|Picalm
Gene Ontology	GO:0001673	male germ cell nucleus	6	0.00392868	0.0315112	TOPBP1|TCFL5|KIF6|MLH3|MLH1|TRIP13
Gene Ontology	GO:0017116	single-stranded DNA helicase activity	6	0.00392868	0.0315112	DNA2|POLQ|Rfc5|Rfc3|MCM5|HELB
Gene Ontology	GO:0005355	glucose transmembrane transporter activity	6	0.00392868	0.0315112	SLC2A6|SLC2A5|SLC2A3|SLC2A1|SLC5A1|mfsd4b
Gene Ontology	GO:0071203	WASH complex	6	0.00392868	0.0315112	Capzb|WASHC5|TBC1D23|WASHC3|DNAJC13|WASHC2C
Gene Ontology	GO:0048484	enteric nervous system development	6	0.00392868	0.0315112	PHACTR4|Isx|KIF26A|RET|GDNF|EDNRA
Gene Ontology	GO:0034587	piRNA metabolic process	6	0.00392868	0.0315112	TDRD9|HENMT1|PIWIL1|TDRD1|TDRD12|MOV10L1
Gene Ontology	GO:0016233	telomere capping	6	0.00392868	0.0315112	ACD|CTC1|POT1|TERF1|RAD50|DCLRE1B
Gene Ontology	GO:0046475	glycerophospholipid catabolic process	6	0.00392868	0.0315112	Smpd4|GDPD1|GDE1|Pla2g4b|PLA2G4A|GPCPD1
Gene Ontology	GO:0006406	mRNA export from nucleus	18	0.00402905	0.0318578	TPR|SMG7|SMG6|NUP133|Nup107|Nup160|NDC1|Nup85|NUP37|NUP188|NUP214|THOC5|NUP155|UPF2|Thoc3|CPSF3|EIF4A3|GLE1
Gene Ontology	GO:0006979	response to oxidative stress	18	0.00402905	0.0318578	PTGS2|SIRT1|GCLM|PSIP1|PDLIM1|LRRK2|APP|HMOX1|GCLC|ERCC6|PON2|GSS|Neil1|PRDX1|GPX7|MELTF|ABCC2|NCOA7
Gene Ontology	GO:0032456	endocytic recycling	10	0.00403288	0.0318578	Ptpn23|LMTK2|VPS26C|SNX4|Micall2|ACAP2|CCDC93|GGA3|VPS53|EPG5
Gene Ontology	GO:0001541	ovarian follicle development	10	0.00403288	0.0318578	BCL2L1|LHCGR|TAF4|Nobox|Eif2b5|KIT|SPO11|Dmc1|INHA|BCL2
Gene Ontology	GO:0000977	RNA polymerase II transcription regulatory region sequence-specific DNA binding	43	0.00403418	0.0318578	TEC|Foxm1|HIF1A|HSF2|ncor1|RREB1|NFX1|ZNF142|DMBX1|Klf15|EGR1|HNF1B|GLI3|STOX1|VEZF1|NR1H4|NFKB1|Isx|E2f3|RBL1|RBL2|NR4A3|RXRG|PRDM14|ASCL4|PARP1|BARX2|Rps3|BCOR|ROR2|EPAS1|MGA|E2F2|BNC2|Glis3|RFX6|HOXD10|PRDM5|MEF2A|Mlxip|ATF4|MELTF|ATF2
Gene Ontology	GO:0030514	negative regulation of BMP signaling pathway	11	0.004037	0.0318578	SORL1|LRP2|Spart|CTDSPL2|SKI|CHRDL1|TMPRSS6|Bmper|CER1|LEMD3|SKIL
Gene Ontology	GO:0048304	positive regulation of isotype switching to IgG isotypes	5	0.00405454	0.0318578	ATAD5|PTPRC|Cd40|MLH1|PAXIP1
Gene Ontology	GO:0098505	G-rich strand telomeric DNA binding	5	0.00405454	0.0318578	CTC1|TERF1|RPA1|POT1|RPA2
Gene Ontology	GO:0032940	secretion by cell	5	0.00405454	0.0318578	ABCA12|PCSK6|MERTK|USE1|FURIN
Gene Ontology	GO:0005031	tumor necrosis factor-activated receptor activity	5	0.00405454	0.0318578	Tnfrsf4|TNFRSF1A|TNFRSF1B|TNFRSF11A|PLEKHG5
Gene Ontology	GO:0031080	nuclear pore outer ring	5	0.00405454	0.0318578	Nup160|NUP133|Nup85|NUP37|Nup107
Gene Ontology	GO:0031419	cobalamin binding	5	0.00405454	0.0318578	CUBN|CBLB|LMBRD1|Mtr|Tcn2
Gene Ontology	GO:0006282	regulation of DNA repair	5	0.00405454	0.0318578	PARG|USP1|UBE2N|RADX|POLH
Gene Ontology	GO:0009967	positive regulation of signal transduction	5	0.00405454	0.0318578	Adamts20|CD80|MAOA|Cdkn2aip|ILK
Gene Ontology	GO:1990416	cellular response to brain-derived neurotrophic factor stimulus	5	0.00405454	0.0318578	EEF2K|EEF2|TMEM108|WASF1|EIF4A3
Gene Ontology	GO:0051918	negative regulation of fibrinolysis	5	0.00405454	0.0318578	F2|SERPINF2|Cpb2|APOH|THBS1
Gene Ontology	GO:0032588	trans-Golgi network membrane	17	0.00408216	0.0319981	PLD4|ARFIP1|LGR6|Ap4b1|Clba1|LLGL1|COG3|COG2|APP|Aftph|COG4|AP4E1|IMPAD1|VPS53|IGF2R|RIC1|ATP7B
Gene Ontology	GO:0001816	cytokine production	8	0.00416368	0.032443	NFAT5|RASGRP1|TXK|DBH|PLA2R1|CD4|NFATC3|IRAK4
Gene Ontology	GO:0001954	positive regulation of cell-matrix adhesion	8	0.00416368	0.032443	CDH13|NINJ1|ILK|EPHA1|GSK3B|DISC1|EMP2|PLEKHA2
Gene Ontology	GO:0042254	ribosome biogenesis	8	0.00416368	0.032443	mybbp1a|MTG2|RRN3|URB2|Cebpz|PWP1|NVL|DHX37
Gene Ontology	GO:0006699	bile acid biosynthetic process	8	0.00416368	0.032443	OSBPL1A|ACOX2|AKR1D1|CYP27A1|AMACR|OSBPL9|CYP7A1|OSBPL6
Gene Ontology	GO:0035580	specific granule lumen	13	0.00421669	0.0327358	HPSE|Pdxk|ORM1|BPI|SPTAN1|CTSD|QPCT|CEP290|B2M|ARMC8|pitx3|NFKB1|GGH
Gene Ontology	GO:0005801	cis-Golgi network	13	0.00421669	0.0327358	Phtf1|CCN2|LIMK2|Hk3|GBF1|AZI2|COG3|TRAPPC6B|BCL9|UBXN2A|FKTN|SLC35C2|Trpm2
Gene Ontology	GO:0030904	retromer complex	7	0.00425621	0.0327358	SNX2|Snx1|VPS35|SNX6|Ankfy1|DENND4C|DCTN1
Gene Ontology	GO:0016540	protein autoprocessing	7	0.00425621	0.0327358	Pcsk2|TMPRSS2|CTSE|PIDD1|PARP1|MYRFL|OMA1
Gene Ontology	GO:0048814	regulation of dendrite morphogenesis	7	0.00425621	0.0327358	Kndc1|SDC2|NEDD4|GSK3B|HECW1|HECW2|SEMA4D
Gene Ontology	GO:0042910	xenobiotic transmembrane transporter activity	7	0.00425621	0.0327358	SLC2A1|GLB1|Slc22a3|Slc47a1|ABCC1|ABCC2|ABCC3
Gene Ontology	GO:0030318	melanocyte differentiation	7	0.00425621	0.0327358	USP13|KIT|GLI3|Hps6|OCA2|Mitf|BCL2
Gene Ontology	GO:0048854	brain morphogenesis	7	0.00425621	0.0327358	Znf335|Bbs2|BBS4|FANCC|FANCD2|MKKS|SHANK2
Gene Ontology	GO:0009235	cobalamin metabolic process	7	0.00425621	0.0327358	CBLB|CUBN|MMADHC|Tcn2|Mtr|LMBRD1|ABCC1
Gene Ontology	GO:0001502	cartilage condensation	7	0.00425621	0.0327358	CCN2|ACAN|PKD1|BARX2|BMPR1B|MGP|SOX5
Gene Ontology	GO:0045088	regulation of innate immune response	7	0.00425621	0.0327358	SAMHD1|DHX58|LRP8|Xiap|TKFC|APPL2|TREM2
Gene Ontology	GO:0055037	recycling endosome	21	0.00435309	0.0334418	SORL1|RASSF9|SLC9A6|ULK1|AQP2|LMTK2|EEA1|Slc30a10|APP|Micall2|SLC9A9|FIG4|FCHSD2|ATP11A|VTI1B|VPS53|CCR9|VIPAS39|UNC13D|NISCH|DENND6A
Gene Ontology	GO:0009306	protein secretion	12	0.00445697	0.03408	SEL1L|COMP|PDIA4|SCG2|TANGO6|COPG2|TVP23B|MIA3|COPG1|Steap3|MON1A|CANX
Gene Ontology	GO:0042733	embryonic digit morphogenesis	12	0.00445697	0.03408	Ift140|LNPK|LRP4|Tulp3|HOXA11|CPLANE1|GLI3|IMPAD1|LSS|ECE1|Traf3ip1|TMEM231
Gene Ontology	GO:0005507	copper ion binding	12	0.00445697	0.03408	DBH|GSS|F5|ALB|GPC1|MOXD1|COX11|DCT|CP|P2RX4|TYR|ATP7B
Gene Ontology	GO:0007264	small GTPase mediated signal transduction	17	0.0044851	0.0342551	RASGEF1B|HACD3|RASGRP3|RASGRF2|TIAM2|ARHGEF18|CCDC88C|HMOX1|ARHGAP32|DOCK4|Rapgef5|ABR|RAPGEF2|Rufy1|Kndc1|DOCK11|BCAR3
Gene Ontology	GO:0016055	Wnt signaling pathway	28	0.00450795	0.0343753	TNKS|AMOTL1|LGR6|ZRANB1|Rspo2|PLCG2|HMGXB4|AXIN2|SLC9A3R1|AMER3|INVS|wif1|ZBTB33|TMEM131L|OTULIN|BRD7|RSPO1|VPS35|LRP4|amer1|PKD1|BTRC|GSK3B|Xiap|WNT9B|WNT9A|CTNNBIP1|Cebpz
Gene Ontology	GO:0043021	ribonucleoprotein complex binding	9	0.0045533	0.0343753	SMG6|PRMT7|GEMIN4|Pes1|SECISBP2|EEFSEC|MDM2|EIF4A3|CKAP5
Gene Ontology	GO:0009888	tissue development	9	0.0045533	0.0343753	EGFLAM|LAMA3|USH2A|Ntn4|AGRN|LAMC2|LAMC3|LAMC1|LAMB4
Gene Ontology	GO:0016459	myosin complex	9	0.0045533	0.0343753	MYO3A|MYO1A|MYO18A|MYO9B|myo19|MYO5C|MYO16|MYO15A|MYO7B
Gene Ontology	GO:0004864	protein phosphatase inhibitor activity	9	0.0045533	0.0343753	PPP1R1C|LMTK2|Cabin1|PHACTR2|STYXL1|PPP1R26|Ppme1|LGALS3|LGALS2
Gene Ontology	GO:0048813	dendrite morphogenesis	9	0.0045533	0.0343753	KLF7|CHD2|LRP4|TRAK2|SDC2|KIDINS220|MAP2|MEF2A|Picalm
Gene Ontology	GO:0031663	lipopolysaccharide-mediated signaling pathway	9	0.0045533	0.0343753	BPI|NFKBIA|PRKCE|CD14|TLR4|IRAK2|MTDH|EHHADH|MALT1
Gene Ontology	GO:0051973	positive regulation of telomerase activity	9	0.0045533	0.0343753	TNKS|POT1|NEK2|ACD|CCT2|MAP3K4|Cct4|NVL|Xrcc5
Gene Ontology	GO:0032212	positive regulation of telomere maintenance via telomerase	9	0.0045533	0.0343753	TNKS|POT1|NEK2|ACD|CCT2|CCT8|MAP3K4|Cct4|Xrcc5
Gene Ontology	GO:0003676	nucleic acid binding	23	0.00461708	0.0348167	RECQL5|AGGF1|Rnaseh1|ZCCHC14|ZNF318|SF3B3|DBF4B|TDRD12|EGR1|AARSD1|RAI1|Exog|DHX8|Znf385b|ENPP3|RAE1|EEF1AKMT1|TMEM63A|SAMHD1|Mettl5|SPEN|TTC14|ARPP21
Gene Ontology	GO:0005089	Rho guanyl-nucleotide exchange factor activity	11	0.00462643	0.0348471	FGD5|Plekhg3|PLEKHG1|FARP2|PLEKHG5|ARHGEF18|ARHGEF5|Arhgef3|ARHGEF28|DNMBP|DOCK11
Gene Ontology	GO:0045087	innate immune response	66	0.00467874	0.0350035	NCF2|NCF1|BPI|CHGA|TREM2|TRIM13|SERINC3|C1QB|POLR3F|B2M|TRIM59|POLR3A|NLRC5|IFIT5|TMEM173|DHX36|LY86|MARCO|DHX58|ADAR|CD14|CARD9|NOD1|POLR3H|TRIM25|NR1H4|MYD88|Xrcc5|FGA|MALT1|NRROS|ALPK1|MPEG1|PARP9|RIOK3|OTULIN|IL34|SIGLEC15|Fadd|RAE1|IL1RAP|LGALS3|LGALS2|EHHADH|chid1|SRPK2|PLD4|IKBKB|NLRP3|IFI6|Nlrx1|ARG2|MST1R|Susd4|TKFC|MX|TLR3|POP1|IRAK4|TLR4|TLR5|C1S|C1R|F2RL1|APP|pitx3
Gene Ontology	GO:0009408	response to heat	10	0.00467964	0.0350035	PSIP1|Trpv3|CD14|Eif2b5|Cpb2|GCLC|MSTN|DRC1|ABCC2|Trpv2
Gene Ontology	GO:0030890	positive regulation of B cell proliferation	10	0.00467964	0.0350035	Slc39a10|DTL|ATAD5|GPR183|Cd40|PTPRC|TLR4|Tnfrsf4|TNFSF13B|BCL2
Gene Ontology	GO:0015026	coreceptor activity	10	0.00467964	0.0350035	ACVR2A|Gpr15|CD80|lap3|ZP2|ITGA4|Itgb3|RAMP2|CD4|CD8B
Gene Ontology	GO:0090307	mitotic spindle assembly	10	0.00467964	0.0350035	PIBF1|NEK2|Togaram1|Smc3|CEP192|Xiap|SPICE1|OFD1|Map9|MISP
Gene Ontology	GO:2000134	negative regulation of G1/S transition of mitotic cell cycle	10	0.00467964	0.0350035	E2F7|GFI1B|RBL1|RBL2|SCP2|FAM107A|MYO16|BRD7|CTDSP1|BCL2
Gene Ontology	GO:0043488	regulation of mRNA stability	19	0.00468458	0.0350035	Brf1|IGF2BP2|Fxr1|Eif4g1|PSME3|PSMD13|VIM|RC3H1|Psma3|PCBP4|ZC3H14|DCP1A|EXOSC8|NUP214|Psmc1|PSMD12|PSMB2|DHX36|Carhsp1
Gene Ontology	GO:0008237	metallopeptidase activity	13	0.00473864	0.0353269	AMZ1|ACE|ADAMTS2|ADAM17|ERMP1|ADAM9|ADAM10|ADAM12|ADAM20|ADAM23|Pitrm1|Chmp1a|Pappa
Gene Ontology	GO:0001523	retinoid metabolic process	13	0.00473864	0.0353269	LRP2|E2F1|SDC2|LRP8|NAPEPLD|AGRN|GPC1|ABCA4|Rbp3|PNLIP|GPC5|Cyp4v2|BCO1
Gene Ontology	GO:0032496	response to lipopolysaccharide	22	0.00485671	0.0357145	PTGS2|FOXP1|IL10RA|Casp9|PLCG2|MGST1|AKAP12|ADAM17|Selp|PTGER4|Wdr35|TH|NOS2|AHRR|ABR|GGT1|FASLG|GGT7|EHHADH|ERBIN|TLR4|TNFRSF11A
Gene Ontology	GO:1904179	positive regulation of adipose tissue development	4	0.00489617	0.0357145	SORL1|SH3PXD2B|SIRT1|NR1H4
Gene Ontology	GO:0043535	regulation of blood vessel endothelial cell migration	4	0.00489617	0.0357145	EFL1|PRCP|Sh3bp1|NF1
Gene Ontology	GO:0061459	L-arginine transmembrane transporter activity	4	0.00489617	0.0357145	SLC38A9|Slc47a1|SLC7A2|SLC7A1
Gene Ontology	GO:0000808	origin recognition complex	4	0.00489617	0.0357145	ORC6|ORC4|Orc5|ORC3
Gene Ontology	GO:0061470	T follicular helper cell differentiation	4	0.00489617	0.0357145	IL6|RC3H1|FOXP1|GPR183
Gene Ontology	GO:0042423	catecholamine biosynthetic process	4	0.00489617	0.0357145	Pah|DBH|HDC|TH
Gene Ontology	GO:0004924	oncostatin-M receptor activity	4	0.00489617	0.0357145	Il13ra1|OSMR|CRLF2|LIFR
Gene Ontology	GO:0004923	leukemia inhibitory factor receptor activity	4	0.00489617	0.0357145	Il13ra1|OSMR|CRLF2|LIFR
Gene Ontology	GO:0002142	stereocilia ankle link complex	4	0.00489617	0.0357145	PDZD7|ADGRV1|VEZT|USH2A
Gene Ontology	GO:0060392	negative regulation of SMAD protein signal transduction	4	0.00489617	0.0357145	CILP|VEPH1|PBLD|slc2a10
Gene Ontology	GO:0051304	chromosome separation	4	0.00489617	0.0357145	TTK|RECQL5|TOP3A|NCAPD3
Gene Ontology	GO:0017176	phosphatidylinositol N-acetylglucosaminyltransferase activity	4	0.00489617	0.0357145	PIGP|PIGQ|Pigc|PIGA
Gene Ontology	GO:0008483	transaminase activity	4	0.00489617	0.0357145	Kyat1|PHYKPL|AMT|etnppl
Gene Ontology	GO:0097327	response to antineoplastic agent	4	0.00489617	0.0357145	ADAM10|PTGR1|ABCC2|ADAM9
Gene Ontology	GO:0003747	translation release factor activity	4	0.00489617	0.0357145	Etf1|MTRF1|Gspt1|MTRF1L
Gene Ontology	GO:0031265	CD95 death-inducing signaling complex	4	0.00489617	0.0357145	CASP10|CFLAR|Faf1|Fadd
Gene Ontology	GO:0045171	intercellular bridge	14	0.00490509	0.0357145	KLHL22|RFXANK|TRIM45|rmdn3|USB1|TEX14|Iqcb1|HAUS3|FAN1|mical1|Klhdc8b|DCTN1|SETX|C12orf66
Gene Ontology	GO:0001933	negative regulation of protein phosphorylation	14	0.00490509	0.0357145	GSS|ATG14|LRRK2|CD109|SCP2|SCG2|PAX6|mical1|IBTK|Ppp1r15b|FAM129A|ZC3H12A|Traf3ip1|CTDSP1
Gene Ontology	GO:0030433	ubiquitin-dependent ERAD pathway	14	0.00490509	0.0357145	SEL1L|ANKZF1|SELENOS|TRIM25|YOD1|HSP90B1|SGTA|MAN1B1|DNAJB12|TRIM13|RHBDD2|Rnf103|UBXN4|STT3B
Gene Ontology	GO:0000146	microfilament motor activity	8	0.00500097	0.0361405	MYO3A|MYO1A|MYO9B|myo19|MYO5C|MYO15A|MYO7B|Nmi
Gene Ontology	GO:0010575	positive regulation of vascular endothelial growth factor production	8	0.00500097	0.0361405	HPSE|PTGS2|BRCA1|C3ar1|HIF1A|IL6|ATF4|ROR2
Gene Ontology	GO:0080025	phosphatidylinositol-3,5-bisphosphate binding	8	0.00500097	0.0361405	KIF16B|SESTD1|TPCN1|ACAP2|WASHC2C|SH3PXD2B|GBF1|PHLDA3
Gene Ontology	GO:0051881	regulation of mitochondrial membrane potential	8	0.00500097	0.0361405	BCL2L1|Ccn6|Spart|NDUFS1|STOX1|SLC25A33|PRELID1|BCL2
Gene Ontology	GO:0018146	keratan sulfate biosynthetic process	8	0.00500097	0.0361405	OMD|ACAN|FMOD|B4GALT1|Prelp|Chst2|B4GALT4|B4galt6
Gene Ontology	GO:0043204	perikaryon	24	0.00504682	0.0361405	ITGA8|GIGYF2|LRIT3|CHRNA10|NTSR1|CNTNAP2|DHX36|NCOA2|LRRK2|Pcsk2|TIAM2|AZI2|Astn1|TH|SERPINI1|Slc5a7|ASTN2|KCNB2|Kndc1|APP|SLC2A3|NCDN|PTPRN|Rack1
Gene Ontology	GO:0016446	somatic hypermutation of immunoglobulin genes	6	0.00505735	0.0361405	SAMHD1|POLQ|EXO1|MLH1|PMS2|POLL
Gene Ontology	GO:0014002	astrocyte development	6	0.00505735	0.0361405	Eif2b5|VIM|TLR4|PLP1|LAMC3|drd1
Gene Ontology	GO:0007076	mitotic chromosome condensation	6	0.00505735	0.0361405	NUSAP1|SMC2|smc4|NCAPD3|NCAPG|Chmp1a
Gene Ontology	GO:0007019	microtubule depolymerization	6	0.00505735	0.0361405	Stmn4|KIF24|KIF18A|KIF14|NCKAP5|CKAP5
Gene Ontology	GO:0006939	smooth muscle contraction	6	0.00505735	0.0361405	NMUR1|ADRA1D|TPCN2|CHRM3|SMTN|EDNRA
Gene Ontology	GO:0004180	carboxypeptidase activity	6	0.00505735	0.0361405	ACE|CPA2|CPB1|BLMH|CPQ|Cndp1
Gene Ontology	GO:0006623	protein targeting to vacuole	6	0.00505735	0.0361405	VPS37C|VPS37B|VTI1B|AP3D1|VPS13A|MON1A
Gene Ontology	GO:0034162	toll-like receptor 9 signaling pathway	6	0.00505735	0.0361405	TRAF6|IRAK2|NR1H4|MYD88|IRAK4|EPG5
Gene Ontology	GO:0030214	hyaluronan catabolic process	6	0.00505735	0.0361405	CEMIP|STAB2|Hyal2|Hyal1|SPAM1|GUSB
Gene Ontology	GO:0005521	lamin binding	6	0.00505735	0.0361405	Tmpo|LBR|Sun2|Sun1|GSS|SYNE1
Gene Ontology	GO:0043524	negative regulation of neuron apoptotic process	22	0.0052346	0.0372068	BCL2L1|NGF|SNX6|GFRAL|ILK|KIF14|XRCC2|GCLM|Six4|TEC|GCLC|GDF5|Slc30a10|TERT|NTF3|NR4A3|ndnf|LGMN|AARS|HMOX1|GDNF|BCL2
Gene Ontology	GO:0030101	natural killer cell activation	7	0.00524631	0.0372068	RASGRP1|IL21R|IL18R1|PRDX1|IL12B|ITGB2|CD2
Gene Ontology	GO:0030225	macrophage differentiation	7	0.00524631	0.0372068	SIRT1|SPI1|IL31RA|IFNG|GAB3|PARP1|CD4
Gene Ontology	GO:0002080	acrosomal membrane	7	0.00524631	0.0372068	CFAP65|Acrbp|Hyal1|Slc7a11|PLA1A|SPAM1|TEKT3
Gene Ontology	GO:0097731	9+0 non-motile cilium	7	0.00524631	0.0372068	NMUR1|Ift80|Tulp3|Mchr1|drd1|NPY2R|Prlhr
Gene Ontology	GO:0000289	nuclear-transcribed mRNA poly(A) tail shortening	7	0.00524631	0.0372068	Pnldc1|CNOT11|CNOT10|MLH1|TUT4|TNKS1BP1|CNOT6
Gene Ontology	GO:0070840	dynein complex binding	7	0.00524631	0.0372068	CENPF|Smc3|CFAP100|TPR|MIA2|GPSM2|BICD1
Gene Ontology	GO:0047485	protein N-terminus binding	18	0.00525851	0.037253	TRAF6|GTF2H3|GTF2H2|MNAT1|ACOX1|TDRD7|SCG2|ERCC6|NTSR1|SLC9A3R1|PARP1|CFAP36|RPA2|PDCD10|VWF|TERT|MDM2|TSC1
Gene Ontology	GO:0031648	protein destabilization	11	0.00528207	0.0373392	SIRT1|CCDC88C|VPS35|FBXL3|BTRC|GSS|DIEXF|GGA3|CAPN3|MDM2|Fbxw7
Gene Ontology	GO:0032720	negative regulation of tumor necrosis factor production	11	0.00528207	0.0373392	ORM1|BPI|ARG2|TNFAIP3|SELENOS|TLR4|TREM2|ZC3H12A|NLRC3|EHHADH|Cidea
Gene Ontology	GO:0006625	protein targeting to peroxisome	13	0.00531125	0.0374501	NOS2|Pex7|ACOX2|ACOX3|ACOX1|Pecr|AMACR|USP9X|GNPAT|PEX10|PEX12|EHHADH|GSTK1
Gene Ontology	GO:0021766	hippocampus development	13	0.00531125	0.0374501	KIF14|Eif2b5|ALK|TEC|Bbs2|BBS4|GSK3B|UBA6|GLI3|RELN|NR4A3|MKKS|TSC1
Gene Ontology	GO:0030010	establishment of cell polarity	9	0.00534349	0.0374501	ALPK2|NEK3|Sdccag8|PKD1|Mpp7|KIF26B|GSK3B|MAP2|PARD3B
Gene Ontology	GO:0090503	RNA phosphodiester bond hydrolysis, exonucleolytic	9	0.00534349	0.0374501	Toe1|Pnldc1|USB1|PNPT1|ANGEL2|PDE12|ZC3H12A|DIS3L|CNOT6
Gene Ontology	GO:0000421	autophagosome membrane	9	0.00534349	0.0374501	Gabarapl2|ATG16L1|SNAP29|ATP6AP2|RUBCNL|ATG14|WDR81|TEX264|TMEM173
Gene Ontology	GO:0097009	energy homeostasis	9	0.00534349	0.0374501	FLCN|PRCP|NR4A3|Eif4g1|TEC|OMA1|Slc35d3|Edn2|PM20D1
Gene Ontology	GO:0043588	skin development	9	0.00534349	0.0374501	Pdgfa|ADAMTS2|COMP|PKD1|ASCL4|slc2a10|DSP|SLC27A4|DACT2
Gene Ontology	GO:0000070	mitotic sister chromatid segregation	9	0.00534349	0.0374501	Knstrn|CENPK|NUSAP1|sgo1|KLHL22|KIF18A|smc4|NEK2|ZW10
Gene Ontology	GO:0007179	transforming growth factor beta receptor signaling pathway	17	0.00538884	0.0377276	SIRT1|USP9X|ACVR1|FSHB|ARHGEF18|CDH5|APPL2|GDF5|ADAM9|ZFYVE9|MSTN|SKIL|PARP1|FURIN|SKI|ZYX|NRROS
Gene Ontology	GO:0006633	fatty acid biosynthetic process	10	0.00540514	0.0377611	BRCA1|Pecr|LIPG|ACSL3|LIPC|Mecr|FASN|MCAT|Acly|Abcd3
Gene Ontology	GO:0008144	drug binding	14	0.0054563	0.037997	LRP2|ACE|CUBN|ALB|lap3|CHRM3|Cyp4b1|ATP1B1|FAN1|FASN|DHODH|P2RX1|P2RX4|GLRB
Gene Ontology	GO:0009267	cellular response to starvation	14	0.0054563	0.037997	FLCN|SIRT1|PPM1D|LRRK2|FNIP1|Bmpr2|RIPOR1|ALB|srebf2|PIK3C2B|KLF10|ATG14|WNT9B|Gcgr
Gene Ontology	GO:0046330	positive regulation of JNK cascade	15	0.0055039	0.0381887	NCF1|RASGRP1|SH3RF3|CCN2|Sh3rf1|APP|TLR3|CARD9|DUSP19|TLR4|SERPINF2|TRAF6|NOD1|F2RL1|Mapk8ip1
Gene Ontology	GO:0000737	DNA catabolic process, endonucleolytic	5	0.00553046	0.0381887	SPO11|Dnase1l3|REXO4|Setmar|Exog
Gene Ontology	GO:0043586	tongue development	5	0.00553046	0.0381887	Prdm16|GLI3|Six4|BNC2|KIT
Gene Ontology	GO:0034993	meiotic nuclear membrane microtubule tethering complex	5	0.00553046	0.0381887	SYNE3|Sun2|SYNE2|Sun1|SYNE1
Gene Ontology	GO:0045657	positive regulation of monocyte differentiation	5	0.00553046	0.0381887	CD4|IL34|DCSTAMP|Brf1|CTNNBIP1
Gene Ontology	GO:0006559	L-phenylalanine catabolic process	5	0.00553046	0.0381887	Pah|Kyat1|Fah|asrgl1|FANCA
Gene Ontology	GO:0042359	vitamin D metabolic process	5	0.00553046	0.0381887	LRP2|CUBN|CYP24A1|LGMN|AHRR
Gene Ontology	GO:0017101	aminoacyl-tRNA synthetase multienzyme complex	5	0.00553046	0.0381887	LARS|GluProRS|IARS|AIMP2|RARS
Gene Ontology	GO:0032355	response to estradiol	18	0.00573073	0.0394884	PTGS2|RBBP8|Strn3|CCN2|ESR1|ARPC1B|RAMP2|CD4|ARNT2|GGT1|Casp9|GGT7|TH|SLC34A1|EEF2|ADCYAP1R1|TACR3|ABCC2
Gene Ontology	GO:0098978	glutamatergic synapse	45	0.00575807	0.0396351	Snap25|ACAN|CTTNBP2|Dgkq|CPD|ADAM10|Fxr1|P2RX1|SLITRK2|Cnksr2|CANX|NCOA2|Itgb3|LRRK2|NEDD4|PPM1H|PCLO|DLGAP4|Srgn|AP3D1|HOMER2|DGKE|PLCB4|PLAT|TNR|CHRM3|drd1|FRMPD4|ABR|ADAM23|IL1RAP|CADPS|CAMKV|VPS35|ADRA1D|Sema3f|ERBIN|STX3|ATAD1|SYT6|GSK3B|NPTXR|SYT1|NETO1|EIF4A3
Gene Ontology	GO:0051897	positive regulation of protein kinase B signaling	25	0.00583304	0.040109	Pdgfa|PDGFRA|GFRAL|ILK|RET|INSR|MTDH|ITGB1BP1|P2RX4|CD80|PIK3CB|THBS1|FAM110C|STOX1|EGF|LRP2|INS|FGF3|HPSE|F3|ESR1|MST1R|KL|KIT|CPN1
Gene Ontology	GO:0003690	double-stranded DNA binding	17	0.00589337	0.040439	EPAS1|H1FOO|RBBP8|Setmar|MRE11|SCG2|Polb|POLR3F|RAD51AP1|FEN1|Dmc1|ZMYND11|Kin|IFIT5|Xrcc5|RAD51B|REXO4
Gene Ontology	GO:0007249	I-kappaB kinase/NF-kappaB signaling	13	0.00593789	0.0406487	HACD3|TRAF6|TNFRSF1A|TAB3|NFKBIA|CD14|IKBKB|TLR3|CARD9|MAP3K14|TLR4|IRAK2|NLRC3
Gene Ontology	GO:0046677	response to antibiotic	8	0.00596115	0.0406487	CYB5R4|Hyal2|Hyal1|AHRR|CIITA|MDM2|Casp9|SPAM1
Gene Ontology	GO:0051281	positive regulation of release of sequestered calcium ion into cytosol	8	0.00596115	0.0406487	AKAP6|CEMIP|Npsr1|SRI|F2|drd1|CAPN3|NTSR1
Gene Ontology	GO:0030016	myofibril	8	0.00596115	0.0406487	OBSCN|TMOD4|TWF2|TMOD2|Pde4dip|CAPN3|MYBPC1|LMOD3
Gene Ontology	GO:0043122	regulation of I-kappaB kinase/NF-kappaB signaling	8	0.00596115	0.0406487	UFL1|Lime1|TRAF6|BTRC|PIDD1|CAPN3|CPN1|F2RL1
Gene Ontology	GO:0097225	sperm midpiece	8	0.00596115	0.0406487	CFAP69|VPS13A|Hyal1|CFAP65|SLC9A3R1|Ift172|TACR3|SPAM1
Gene Ontology	GO:0032760	positive regulation of tumor necrosis factor production	11	0.00600889	0.0407458	RASGRP1|TLR4|CD14|IL12B|TLR3|CARD9|NOD1|CD2|Fadd|PTPRC|EHHADH
Gene Ontology	GO:0016301	kinase activity	16	0.0060127	0.0407458	ULK1|LRRK2|NEK1|MASTL|PIK3CB|PKN2|Rps6kb1|SCYL3|GSK3B|MAP3K14|SGMS1|CIITA|Pstk|PKM|Pask|DGKE
Gene Ontology	GO:0007517	muscle organ development	16	0.0060127	0.0407458	Cacna1h|SIRT1|EVC|CHODL|MSTN|CENPF|SRI|SMTN|UNC45B|Foxo4|Fxr1|MRTFB|CAPN3|FKTN|MEF2A|COL6A3
Gene Ontology	GO:0001938	positive regulation of endothelial cell proliferation	14	0.0060562	0.0409451	AGGF1|CDH13|F3|NF1|Thbs4|SIRT1|HIF1A|SCG2|Itgb3|Bmpr2|VEGFC|PROX1|KDR|VASH2
Gene Ontology	GO:0070821	tertiary granule membrane	14	0.0060562	0.0409451	TMEM63A|Snap25|MGA|ITGB2|ANO6|SLC2A3|TMC6|ATP6AP2|ADAM10|STOM|PTPRB|ATP11A|CD47|Hgsnat
Gene Ontology	GO:0046983	protein dimerization activity	22	0.00606343	0.0409451	SLC4A11|MYF6|srebf2|Mlxip|NCOA2|MYCN|TCFL5|NPAS2|USF3|Mitf|E2f3|TFEC|STRA8|ASCL4|AHRR|Rbp3|MGA|E2F4|E2F2|E2F1|BTRC|Rilpl1
Gene Ontology	GO:0042147	retrograde transport, endosome to Golgi	15	0.00607334	0.0409451	SNX2|Snx1|DENND2A|VPS35|SNX6|Ankfy1|RIC1|TBC1D23|GCC2|WASHC2C|VTI1B|VPS53|DCTN1|GBF1|HEATR5B
Gene Ontology	GO:0050729	positive regulation of inflammatory response	15	0.00607334	0.0409451	TNFRSF1A|PTGER4|Hyal2|CD47|NFKBIA|IL12B|IL16|NAPEPLD|PLA2G2A|TLR3|TLR4|IFNG|AGTR1|ABCC1|GPRC5B
Gene Ontology	GO:0003714	transcription corepressor activity	28	0.00615886	0.0414364	PHF12|Sdr16c5|KMT5A|SFMBT1|ZMYND11|ncor1|ZNF451|LMCD1|ELMSAN1|RYBP|ZNF281|BEND6|SIRT1|PARP9|Noc2l|SNW1|BCOR|BRD7|NPAT|TDP2|E2F7|RBBP8|Casp8ap2|NRIP1|E2F8|mybbp1a|NSD1|KDM5B
Gene Ontology	GO:0019894	kinesin binding	10	0.00621564	0.0417754	KIFAP3|KTN1|TRAK2|LRP8|Ift88|Mapk8ip1|DISC1|DCP1A|SPTBN5|KBP
Gene Ontology	GO:0035371	microtubule plus-end	7	0.00639952	0.0420245	Ubash3a|Knstrn|SLAIN2|CDK5RAP2|NCKAP5|DCTN1|CKAP5
Gene Ontology	GO:0016125	sterol metabolic process	7	0.00639952	0.0420245	Cyp4v2|CYP27A1|CYP26A1|CYP51A1|FDXR|ARV1|CYP7A1
Gene Ontology	GO:0006851	mitochondrial calcium ion transmembrane transport	7	0.00639952	0.0420245	PMPCB|PMPCA|Spg7|MCUB|Maip1|MCU|SLC8B1
Gene Ontology	GO:0070584	mitochondrion morphogenesis	7	0.00639952	0.0420245	BCL2L1|WASF1|PNPT1|NUBPL|Polb|SUPV3L1|Dnm1l
Gene Ontology	GO:0019897	extrinsic component of plasma membrane	7	0.00639952	0.0420245	MFGE8|Sytl3|Sytl2|EEA1|EPN3|St14|RS1
Gene Ontology	GO:0045672	positive regulation of osteoclast differentiation	7	0.00639952	0.0420245	KLF10|TRAF6|IFNG|IL12B|NOTCH2|PPARGC1B|TREM2
Gene Ontology	GO:0045921	positive regulation of exocytosis	7	0.00639952	0.0420245	SYTL4|Atp6ap1|UNC13D|STXBP5|EXPH5|CADPS|FGA
Gene Ontology	GO:0044458	motile cilium assembly	7	0.00639952	0.0420245	E2F4|LRRC6|CC2D2A|ccdc39|zmynd10|SPATA6|CFAP221
Gene Ontology	GO:0044322	endoplasmic reticulum quality control compartment	7	0.00639952	0.0420245	SEL1L|TRIM13|MAN1B1|EDEM3|Rnf103|RHBDD1|CANX
Gene Ontology	GO:0097150	neuronal stem cell population maintenance	7	0.00639952	0.0420245	Hk3|Ss18|FANCC|FANCD2|ASPM|JAG1|PROX1
Gene Ontology	GO:2001243	negative regulation of intrinsic apoptotic signaling pathway	7	0.00639952	0.0420245	BCL2L1|Noc2l|RTKN2|FIGNL1|Ivns1abp|Mapk8ip1|BCL2
Gene Ontology	GO:0010508	positive regulation of autophagy	12	0.00640121	0.0420245	UFL1|FLCN|ULK1|TPCN1|LRRK2|IFNG|PIK3CB|GSK3B|Sh3bp4|TMEM59|ZC3H12A|MTDH
Gene Ontology	GO:2000045	regulation of G1/S transition of mitotic cell cycle	6	0.00640661	0.0420245	E2F1|PKD1|PSME3|KIF14|APPL2|Rbp3
Gene Ontology	GO:0007250	activation of NF-kappaB-inducing kinase activity	6	0.00640661	0.0420245	COPS8|TNFSF15|TRAF6|CARD10|TLR3|MALT1
Gene Ontology	GO:0061158	3'-UTR-mediated mRNA destabilization	6	0.00640661	0.0420245	RC3H1|DND1|ZC3H12A|Brf1|Zc3h12d|DHX36
Gene Ontology	GO:0004438	phosphatidylinositol-3-phosphatase activity	6	0.00640661	0.0420245	MTMR14|MTMR10|FIG4|MTMR7|MTMR3|MTMR1
Gene Ontology	GO:0043138	3'-5' DNA helicase activity	6	0.00640661	0.0420245	RECQL5|BLM|MCM5|ACTR8|ascc3|FANCM
Gene Ontology	GO:0016126	sterol biosynthetic process	6	0.00640661	0.0420245	LBR|GLB1|dhcr7|Sc5d|HMGCR|SQLE
Gene Ontology	GO:0090501	RNA phosphodiester bond hydrolysis	6	0.00640661	0.0420245	SAMHD1|PPP1R8|RAI1|RAE1|Helz2|ZC3H12A
Gene Ontology	GO:0015918	sterol transport	6	0.00640661	0.0420245	OSBPL11|Abcg8|OSBPL1A|OSBPL9|GRAMD1C|OSBPL6
Gene Ontology	GO:0016254	preassembly of GPI anchor in ER membrane	6	0.00640661	0.0420245	PIGA|Pigc|Pigl|PIGP|PIGQ|PIGZ
Gene Ontology	GO:0032755	positive regulation of interleukin-6 production	16	0.00659172	0.0431956	TBC1D23|DHX58|RAB7B|IFNG|Hyal2|APP|IL16|IL6|TLR3|CARD9|NOD1|TLR4|F2RL1|MYD88|EHHADH|IL17RA
Gene Ontology	GO:0045335	phagocytic vesicle	13	0.00662205	0.0433509	PLD4|MPEG1|ZDHHC5|KIF16B|VIM|STXBP3|ATG14|STXBP4|FHL5|EVL|RAB7B|ZYX|Nmi
Gene Ontology	GO:0032436	positive regulation of proteasomal ubiquitin-dependent protein catabolic process	14	0.00670776	0.0438682	FAM122A|LRRK2|PRICKLE1|GCLC|Usp5|BBS7|GSK3B|ZYG11B|klhl40|RNF144B|Rnf144a|ANKIB1|MDM2|Rack1
Gene Ontology	GO:0007218	neuropeptide signaling pathway	18	0.00677896	0.0442455	SORL1|NMUR1|Uts2r|GALR1|PDYN|GLRB|NPY1R|GPR149|Mchr1|NTSR1|PROKR1|NPY2R|Npy6r|RAPGEF2|OPRK1|GPR83|Npsr1|Prlhr
Gene Ontology	GO:0043392	negative regulation of DNA binding	8	0.00705509	0.0456428	NEK2|E2F1|NFKBIA|HMOX1|RSF1|Rbp3|CTNNBIP1|CPN1
Gene Ontology	GO:0048662	negative regulation of smooth muscle cell proliferation	8	0.00705509	0.0456428	IFNG|HMOX1|IL12B|TNFAIP3|ILK|Mfn2|Vipr2|CTNNBIP1
Gene Ontology	GO:0060612	adipose tissue development	8	0.00705509	0.0456428	Spart|amer1|PAXIP1|OXCT1|slc25a25|SH3PXD2B|FTO|ATF2
Gene Ontology	GO:0000132	establishment of mitotic spindle orientation	8	0.00705509	0.0456428	PAX6|UBXN2B|NDEL1|CDK5RAP2|ZW10|DCTN1|GPSM2|MISP
Gene Ontology	GO:0004252	serine-type endopeptidase activity	25	0.00709774	0.0456428	PCSK6|PCSK7|MASP1|FURIN|Pcsk2|Hgfac|CTSC|KLKB1|TMPRSS2|PRSS12|TMPRSS6|PLAT|TMPRSS13|TMPRSS15|F2|F3|GZMB|MBTPS1|F9|RHBDL3|St14|RHBDD2|RHBDD1|C1S|C1R
Gene Ontology	GO:0001666	response to hypoxia	24	0.00709792	0.0456428	TH|HSP90B1|ADAM17|AHRR|EDNRA|ATP1B1|Apaf1|EGR1|THBS1|NF1|MYB|PKM|NOS2|PDLIM1|PLAT|RAMP2|HIF1A|VEGFC|Ahcy|ARNT2|EPAS1|lap3|Kcnma1|SLC2A1
Gene Ontology	GO:0042110	T cell activation	10	0.00711751	0.0456428	RASGRP1|NEDD4|ORC3|CD4|Cd7|PTPRC|CD2|CD8B|ICOSLG|NLRC3
Gene Ontology	GO:0070527	platelet aggregation	10	0.00711751	0.0456428	Itgb3|BLOC1S4|COMP|MPL|Slc7a11|ILK|STXBP3|PIK3CB|PDGFRA|FGA
Gene Ontology	GO:0016529	sarcoplasmic reticulum	10	0.00711751	0.0456428	AKAP6|FSD2|Cmya5|SRI|MRVI1|ccdc78|THBS1|P3H2|SYNE2|Thbs4
Gene Ontology	GO:0050714	positive regulation of protein secretion	10	0.00711751	0.0456428	SYTL4|ADAM9|FRMD4A|MYO18A|EXPH5|VEGFC|TREM2|Dnm1l|CD2AP|FGA
Gene Ontology	GO:0032981	mitochondrial respiratory chain complex I assembly	12	0.00718021	0.0456428	NDUFV3|NDUFA5|Acad9|Ndufb5|NUBPL|Ndufaf5|NDUFS1|Ndufaf7|NDUFAF6|NDUFA10|NDUFA8|NDUFAF1
Gene Ontology	GO:0050660	flavin adenine dinucleotide binding	12	0.00718021	0.0456428	NOS2|ndor1|Txnrd2|KMO|ACOX3|MTO1|KDM1B|ACAD8|Acad9|ACOX2|ACOX1|Acadl
Gene Ontology	GO:0016197	endosomal transport	16	0.00721482	0.0456428	RASSF9|REPS1|WASHC5|ANXA8|Ankfy1|RBSN|VPS37C|VPS37B|Ap5z1|ZFYVE16|ZFYVE9|Eps15l1|TOM1|SNX33|STAM|Picalm
Gene Ontology	GO:1905461	positive regulation of vascular associated smooth muscle cell apoptotic process	4	0.00723239	0.0456428	Mfn2|E2f3|MST1|ATF4
Gene Ontology	GO:0097264	self proteolysis	4	0.00723239	0.0456428	ADGRV1|CAPN3|LGMN|TMPRSS6
Gene Ontology	GO:0048495	Roundabout binding	4	0.00723239	0.0456428	LGR6|Slit3|MYO9B|SLIT1
Gene Ontology	GO:0032407	MutSalpha complex binding	4	0.00723239	0.0456428	MUTYH|PMS2|MLH1|MCM9
Gene Ontology	GO:0070573	metallodipeptidase activity	4	0.00723239	0.0456428	CPQ|Cndp1|ACE|Dpep2
Gene Ontology	GO:0038165	oncostatin-M-mediated signaling pathway	4	0.00723239	0.0456428	Il13ra1|OSMR|CRLF2|LIFR
Gene Ontology	GO:0004415	hyalurononglucosaminidase activity	4	0.00723239	0.0456428	Hyal2|Hyal1|CEMIP|SPAM1
Gene Ontology	GO:1904491	protein localization to ciliary transition zone	4	0.00723239	0.0456428	TCTN2|CC2D2A|Nphp4|CPLANE1
Gene Ontology	GO:0048846	axon extension involved in axon guidance	4	0.00723239	0.0456428	ALCAM|Slit3|SLIT1|Sema3f
Gene Ontology	GO:0046600	negative regulation of centriole replication	4	0.00723239	0.0456428	BRCA1|MDM1|CDK5RAP2|TRIM37
Gene Ontology	GO:0006596	polyamine biosynthetic process	4	0.00723239	0.0456428	OAZ|OAZ2|SMOX|SRM
Gene Ontology	GO:0010828	positive regulation of glucose transmembrane transport	4	0.00723239	0.0456428	NR4A3|TEC|BRAF|C2CD5
Gene Ontology	GO:0071947	protein deubiquitination involved in ubiquitin-dependent protein catabolic process	4	0.00723239	0.0456428	OTUD7A|USP9X|ZRANB1|TNFAIP3
Gene Ontology	GO:0030991	intraciliary transport particle A	4	0.00723239	0.0456428	Wdr35|Ift140|TTC21B|Wdr19
Gene Ontology	GO:0010573	vascular endothelial growth factor production	4	0.00723239	0.0456428	IL6|ADAMTS3|ADGRG1|HIF1A
Gene Ontology	GO:0032027	myosin light chain binding	4	0.00723239	0.0456428	lap3|MYLK2|SPATA6|myo19
Gene Ontology	GO:0061025	membrane fusion	9	0.00723804	0.0456428	SNAP29|MX|Stx11|DCSTAMP|UBXN2B|UBXN2A|VTI1B|Dnm1l|RIMS1
Gene Ontology	GO:0010811	positive regulation of cell-substrate adhesion	9	0.00723804	0.0456428	EGFLAM|AGR2|PRKCE|NID1|ITGA6|NPY2R|Rell2|VIT|ndnf
Gene Ontology	GO:0033683	nucleotide-excision repair, DNA incision	9	0.00723804	0.0456428	CHD1L|GTF2H3|GTF2H2|RPA1|PARP1|Rfc3|RPA2|FAN1|Rfc5
Gene Ontology	GO:0060100	positive regulation of phagocytosis, engulfment	5	0.00734826	0.0456428	APPL2|ANO6|GATA2|F2RL1|TREM2
Gene Ontology	GO:0060674	placenta blood vessel development	5	0.00734826	0.0456428	SPEN|ITGB8|Arid1a|PKD1|NOTCH2
Gene Ontology	GO:0002024	diet induced thermogenesis	5	0.00734826	0.0456428	SORL1|SCTR|APPL2|TRPV1|OMA1
Gene Ontology	GO:0045080	-	5	0.00734826	0.0456428	IFNG|TLR3|APP|EGR1|HMOX1
Gene Ontology	GO:0019992	diacylglycerol binding	5	0.00734826	0.0456428	RASGRP3|RASGRP1|CHPT1|UNC13C|RAPGEF2
Gene Ontology	GO:0003085	negative regulation of systemic arterial blood pressure	5	0.00734826	0.0456428	Bmpr2|PRCP|TRPV1|BBS4|NTSR1
Gene Ontology	GO:0002064	epithelial cell development	5	0.00734826	0.0456428	B4GALT1|SHROOM3|lap3|E2F4|ESR1
Gene Ontology	GO:0032495	response to muramyl dipeptide	5	0.00734826	0.0456428	ERBIN|CARD9|NFKBIA|JAG1|TNFAIP3
Gene Ontology	GO:0070306	lens fiber cell differentiation	5	0.00734826	0.0456428	pitx3|TDRD7|Slc7a11|KDM5B|SKIL
Gene Ontology	GO:0001952	regulation of cell-matrix adhesion	5	0.00734826	0.0456428	PIK3CB|TSC1|EMP2|NF1|BCL2
Gene Ontology	GO:1904996	positive regulation of leukocyte adhesion to vascular endothelial cell	5	0.00734826	0.0456428	Fut7|IL6|ITGB2|TRAF6|NFAT5
Gene Ontology	GO:0044214	spanning component of plasma membrane	5	0.00734826	0.0456428	Slc15a2|CDHR2|Bmpr2|CDHR5|SLC24A1
Gene Ontology	GO:0033619	membrane protein proteolysis	5	0.00734826	0.0456428	Sppl2a|Sppl3|RET|Hm13|TMPRSS6
Gene Ontology	GO:0042340	keratan sulfate catabolic process	5	0.00734826	0.0456428	ACAN|Prelp|GLB1|FMOD|OMD
Gene Ontology	GO:1902043	positive regulation of extrinsic apoptotic signaling pathway via death domain receptors	5	0.00734826	0.0456428	Faf1|MST1|BMPR1B|SKIL|THBS1
Gene Ontology	GO:1903427	negative regulation of reactive oxygen species biosynthetic process	5	0.00734826	0.0456428	CFLAR|TRAP1|APOPT1|INS|Slc30a10
Gene Ontology	GO:0032300	mismatch repair complex	5	0.00734826	0.0456428	PMS1|PMS2|MSH3|MLH3|MLH1
Gene Ontology	GO:0032700	negative regulation of interleukin-17 production	5	0.00734826	0.0456428	IFNG|Cebpz|GSS|IL12B|TLR4
Gene Ontology	GO:0030317	flagellated sperm motility	13	0.00736728	0.0456743	INTS13|ccdc39|WDR66|TEKT3|NME8|CFAP65|ropn1l|DNAH1|TCTE1|Nphp4|DRC7|VPS13A|LRRC6
Gene Ontology	GO:0005518	collagen binding	13	0.00736728	0.0456743	MUSK|Pdgfa|MRC2|USH2A|COMP|Rell2|ADAM9|ADGRG6|NID1|ADGRG1|Mme|VWF|COL6A2
Gene Ontology	GO:0045747	positive regulation of Notch signaling pathway	11	0.00769654	0.0474809	Epn2|SNW1|NEPRO|Maml1|ITGB1BP1|KIT|CNTN6|TSPAN5|PDCD10|JAG1|SLC35C2
Gene Ontology	GO:0000281	mitotic cytokinesis	11	0.00769654	0.0474809	NUSAP1|ZFYVE26|SPAST|ANLN|BBS4|CIT|CKAP2|SNX33|Map9|Ttc19|EFHC1
Gene Ontology	GO:0043525	positive regulation of neuron apoptotic process	11	0.00769654	0.0474809	GSS|pitx3|RAPSN|SRPK2|FASLG|NF1|Cebpz|ATF4|MYB|Casp9|ATF2
Gene Ontology	GO:0008236	serine-type peptidase activity	11	0.00769654	0.0474809	DPP10|GZMB|E2F1|TMPRSS2|PRSS12|St14|Rbp3|RELN|Hgfac|IMMP1L|C1R
Gene Ontology	GO:0072583	clathrin-dependent endocytosis	7	0.00773113	0.0474809	PIP5K1C|FCHO2|FCHSD2|Gak|Picalm|Gpr107|CANX
Gene Ontology	GO:0032201	telomere maintenance via semi-conservative replication	7	0.00773113	0.0474809	DNA2|Rfc5|RPA1|Rfc3|RPA2|FEN1|POLE2
Gene Ontology	GO:0016279	protein-lysine N-methyltransferase activity	7	0.00773113	0.0474809	EHMT1|KMT5A|METTL22|METTL21A|SETD4|EEF1AKMT1|SETD6
Gene Ontology	GO:0072332	intrinsic apoptotic signaling pathway by p53 class mediator	7	0.00773113	0.0474809	E2F2|E2F1|Znf385b|TP53BP2|Rbp3|Ppp1r13b|mybbp1a
Gene Ontology	GO:0030898	actin-dependent ATPase activity	7	0.00773113	0.0474809	MYO3A|MYO1A|myo19|MYO5C|MYO15A|MYO7B|Nmi
Gene Ontology	GO:0030141	secretory granule	16	0.00788431	0.0483763	SYPL1|TRH|BRCA2|Pcsk2|CHGA|CHGB|SCG2|THBS1|PLA2G2A|STXBP3|Rnpep|slc30a8|FHL5|Srgn|PTPRN|PLAT
Gene Ontology	GO:0016486	peptide hormone processing	6	0.0079992	0.048807	FSHB|Pcsk2|PCSK6|PCSK7|ECE1|FURIN
Gene Ontology	GO:0070063	RNA polymerase binding	6	0.0079992	0.048807	BRCA1|NEDD4|PKN2|Phrf1|STOM|CCNT2
Gene Ontology	GO:0070182	DNA polymerase binding	6	0.0079992	0.048807	SMG6|ACD|Polb|FANCD2|FANCI|NAT10
Gene Ontology	GO:0022409	positive regulation of cell-cell adhesion	6	0.0079992	0.048807	CD47|KIF26B|Fut7|ITGA6|MAGI1|BAP1
Gene Ontology	GO:0030166	proteoglycan biosynthetic process	6	0.0079992	0.048807	CHST10|ACAN|XYLT1|CHST8|BMPR1B|Bmpr2
Gene Ontology	GO:0005581	collagen trimer	12	0.00803179	0.048824	C1qtnf9|COL18A1|C1qtnf3|C1QTNF7|COLQ|C1QB|MARCO|COL28A1|COL24A1|COL6A2|COL20A1|COL17A1
Gene Ontology	GO:0036126	sperm flagellum	12	0.00803179	0.048824	CFAP65|ODF2|CABCOCO1|SAXO2|MNS1|Ift88|ATP1B1|DNAH1|IQCG|TCTE1|WDR66|TEKT3
Gene Ontology	GO:0032259	methylation	12	0.00803179	0.048824	Mettl23|DPH5|PRDM10|ASMT|SETD9|NSUN7|Ndufaf5|Mtr|METTL25|Ahcy|SMYD4|Hnmt
Gene Ontology	GO:0005881	cytoplasmic microtubule	12	0.00803179	0.048824	Enkd1|CKAP2|Togaram1|SELENOS|GTSE1|HID1|Ss18|MTUS2|SCTR|REEP3|Tubgcp2|BICD1
Gene Ontology	GO:0005044	scavenger receptor activity	10	0.00811727	0.0492979	MARCO|STAB1|SCARF1|STAB2|TMPRSS2|PRSS12|Cd5|TMPRSS15|CCR9|TMPRSS13
Gene Ontology	GO:0044297	cell body	14	0.00817809	0.0495754	CCT8|CCT2|naxe|Fadd|Cct4|P2RX4|Mapk8ip1|DISC1|PITPNM3|PITPNM2|ATP6AP2|Syndig1|RNF157|Trpv2
Gene Ontology	GO:0019838	growth factor binding	8	0.00829382	0.0499995	ACVR2A|PDGFRA|OSMR|Bmpr2|LIFR|FGFBP1|FLT3|KDR
Gene Ontology	GO:0071549	cellular response to dexamethasone stimulus	8	0.00829382	0.0499995	ERRFI1|Casp9|CFLAR|MSTN|Serpinf1|ABCC2|AGTR2|FECH
Gene Ontology	GO:0032480	negative regulation of type I interferon production	8	0.00829382	0.0499995	DHX58|TRIM25|TNFAIP3|Ikbke|NLRC5|Traf3ip1|Nlrx1|Nmi
Gene Ontology	GO:0007281	germ cell development	8	0.00829382	0.0499995	BCL2L1|PRDM14|ACVR1|TDRD1|DND1|FANCC|MOV10L1|DAZL
Gene Ontology	GO:0046658	anchored component of plasma membrane	8	0.00829382	0.0499995	Hyal2|EFL1|GPC1|NOD1|GPC5|CD2|MELTF|MDGA1
Gene Ontology	GO:0045739	positive regulation of DNA repair	8	0.00829382	0.0499995	BRCA1|SIRT1|UBE2N|NPAS2|ERCC6|Rps3|UIMC1|EYA3

## Sheet: Table S18
Table S18. KEGG pathways of positively selected genes in peafowl under branch-site model
Category	ID	Terms	Input number	P-Value	Corrected P-Value	Input
KEGG PATHWAY	hsa01100	Metabolic pathways	255	2.58395e-26	9.40703e-24	PGAP1|RPN1|ACOT12|Pde6d|PTGS2|PCCB|GPAT4|Psat1|GCLC|MAN1B1|MOCS2|P4HA1|PNLIP|Mecr|HIBADH|Acly|SQLE|Pigc|PIK3CB|Pigl|INPP4B|Inpp4a|GCLM|Fut7|GAL3ST1|NDUFA10|Hgsnat|CYP51A1|MTMR7|DCT|MTMR3|MTMR1|GUSB|PLD4|LIPC|ENTPD3|Uroc1|LIPG|DBH|TPO|COX11|ENPP3|Mars2|XYLT1|AMACR|HMGCR|Blvra|EHHADH|PDE8A|PDE8B|ACOT1|HPSE|P4HA2|ACSL3|DHODH|GALM|AMT|NFS1|Smpd4|CYP26A1|Smpd3|PIP5K1B|Glo1|Gk|Cndp1|TYR|UQCRC1|TRAK2|FK…
KEGG PATHWAY	hsa04151	PI3K-Akt signaling pathway	72	1.67214e-10	1.6114e-08	BCL2L1|IL7R|NGF|TNC|Pdgfa|ITGA8|PPP2R3A|ITGA4|PDGFRA|HSP90B1|Casp9|IKBKB|BAP1|INSR|NTF3|BCL2|Lpar3|GSK3B|Tsc2|FLT3|IL4R|EFL1|Itgb3|PRL|LAMB4|THBS1|TSC1|OSMR|RELN|MAGI1|COMP|NFKB1|MYB|EGF|KDR|BRCA1|LAMA3|LAMA4|ITGB4|RBL2|TNR|GNB5|ITGB8|Thbs4|PKN2|COL9A3|G6pc2|FASLG|ITGA6|VEGFC|LAMC2|LAMC3|MDM2|LAMC1|CSF3R|COL6A3|FGF3|Ppp2r5a|IL2RA|IL2RB|CREB3L2|Rps6kb1|KIT|IL6|INS|ANGPT4|TLR4|ATF4|VWF|COL6A2|PIK3C…
KEGG PATHWAY	hsa05165	Human papillomavirus infection	67	7.55116e-10	6.26364e-08	ITGA8|PTGS2|PPP2R3A|ITGA4|ITGA6|IKBKB|BAP1|Fadd|LAMC3|PATJ|Tsc2|LAMB4|ITGB4|NFX1|Itgb3|AXIN2|FZD6|PTGER4|PIK3CB|Maml1|Atp6ap1|THBS1|TSC1|ATP6V1C1|RELN|MAGI1|COMP|NFKB1|TERT|EGF|PKM|LAMA3|LAMA4|RBL1|RBL2|TNR|ITGB8|Thbs4|Ppp2r5a|COL9A3|Rbp3|FASLG|TNC|Ikbke|LAMC2|Psmc1|MDM2|LAMC1|COL6A3|TBPL2|TBPL1|JAG1|LLGL2|E2F1|TNFRSF1A|LLGL1|Rps6kb1|NOTCH2|GSK3B|CREB3L2|TLR3|MX|WNT9B|WNT9A|VWF|COL6A2|SLC9A3R1
KEGG PATHWAY	hsa05200	Pathways in cancer	91	1.65067e-09	1.27257e-07	BCL2L1|PTGS2|STAT4|IKBKB|EGF|PTGER4|PIK3CB|Mitf|Il13ra1|BRCA2|IFNG|F2|FASLG|TPR|CSF3R|MDM2|JAG1|SLC2A1|GSK3B|IL7R|RASGRP3|RASGRP1|RASSF1|NFKBIA|HSP90B1|MGST1|Eml4|EDNRA|KIT|LAMB4|Il5ra|MST1|ITGA6|PLCB4|IL4R|Rbp3|VEGFC|LAMC2|LAMC3|LAMC1|FGF3|ARNT2|EPAS1|NCOA4|ESR1|HMOX1|Xiap|AGTR1|Txnrd2|Pdgfa|PDGFRA|RET|Lpar3|POLK|FLT3|Apaf1|SPI1|FZD6|NFKB1|LAMA3|E2f3|GNB5|RXRG|HIF1A|IL2RA|IL2RB|ALK|lap3|KNG1|IL6…
KEGG PATHWAY	hsa03460	Fanconi anemia pathway	24	1.92529e-09	1.43369e-07	USP1|FANCD2|BRIP1|POLK|POLH|Fah|MLH1|FANCE|FANCC|FANCB|FANCA|FANCM|FANCL|FANCI|BRCA1|BRCA2|BLM|REV3L|PMS2|RAD51C|PALB2|RPA1|RPA2|TOP3A
KEGG PATHWAY	hsa04064	NF-kappa B signaling pathway	31	1.14153e-08	7.19271e-07	BCL2L1|PTGS2|DTL|NFKBIA|IKBKB|PLCG2|IL1R1|TNFSF13B|ube2i|CD14|CFLAR|NFKB1|MYD88|IRAK4|BLNK|TRAF6|TRIM25|CARD10|PARP1|VCAM1|TNFRSF11A|TNFRSF1A|TAB3|Cd40|TNFAIP3|PIDD1|Xiap|MAP3K14|MALT1|TLR4|BCL2
KEGG PATHWAY	hsa03440	Homologous recombination	20	1.24778e-08	7.71387e-07	BRCA1|BRCA2|TOPBP1|BARD1|TOP3A|PALB2|RAD50|RPA1|RPA2|BLM|RBBP8|XRCC2|RAD52|MRE11|BRIP1|XRCC3|RAD51D|RAD51C|RAD51B|UIMC1
KEGG PATHWAY	hsa04060	Cytokine-cytokine receptor interaction	57	5.36291e-08	2.85716e-06	IL7R|IL20RA|NGF|CRLF2|IL10RA|TNFSF15|DTL|IL12B|CD4|BMPR1B|IL22|Tnfrsf8|LIFR|Tnfrsf4|ACVR1|IL1R1|TNFSF13B|Il5ra|BMP8B|MSTN|PRL|GDF5|IL34|CXCR2|TNFSF8|TNFRSF9|CCL20|TNFRSF6B|ACVR2A|Il13ra1|IL4R|IL31RA|IL2RA|IFNG|IL18R1|SCYL3|TNFRSF21|FASLG|TNFRSF11A|CSF3R|IL1RAP|TNFRSF1B|INHA|IL13RA2|IL2RB|BMP3|PLEKHG5|MPL|IL21R|Cd40|IL16|OSMR|IL6|Bmpr2|lap3|IL17RA|TNFRSF1A
KEGG PATHWAY	hsa04510	Focal adhesion	43	1.78354e-07	8.65744e-06	ITGA8|Pdgfa|PDGFRA|TNC|ITGA4|ILK|ITGA6|ARHGAP5|Pak6|LAMB4|ZYX|ITGB4|Itgb3|PIK3CB|SHC3|THBS1|RELN|COMP|EGF|MYLK4|KDR|PPP1R12A|LAMA3|LAMA4|DIAPH1|TNR|ITGB8|Thbs4|MYLK2|MYLK3|COL9A3|VEGFC|LAMC2|LAMC3|LAMC1|COL6A3|PIP5K1C|GSK3B|Xiap|BRAF|VWF|COL6A2|BCL2
KEGG PATHWAY	hsa04512	ECM-receptor interaction	24	2.34506e-06	9.03951e-05	ITGA8|ITGA4|ITGA6|AGRN|LAMB4|Itgb3|THBS1|RELN|COMP|CD47|LAMA3|LAMA4|ITGB4|TNR|ITGB8|Thbs4|COL9A3|TNC|LAMC2|LAMC3|LAMC1|COL6A3|VWF|COL6A2
KEGG PATHWAY	hsa05222	Small cell lung cancer	25	2.57155e-06	9.74069e-05	BCL2L1|PTGS2|NFKBIA|ITGA6|Casp9|IKBKB|E2f3|POLK|LAMB4|Apaf1|PIK3CB|NFKB1|NOS2|LAMA3|LAMA4|TRAF6|RXRG|Rbp3|LAMC2|LAMC3|LAMC1|E2F2|E2F1|Xiap|BCL2
KEGG PATHWAY	hsa04144	Endocytosis	45	4.06298e-06	0.0001447	Capzb|PDGFRA|SNX6|SNX4|VPS37C|Epn2|ZFYVE9|WASHC3|IQSEC1|Chmp1a|STAM|SMAP1|IGF2R|ARAP2|SPG21|EEA1|WASHC5|NEDD4|VPS37B|ZFYVE16|PSD3|CXCR2|Snx1|Arap3|TRAF6|ACAP2|EPN3|WASHC2C|MDM2|Spart|IL2RA|IL2RB|VPS35|RBSN|PIP5K1C|ARPC1B|lap3|Rufy1|Arfgap2|Eps15l1|PIP5K1B|SNX2|GBF1|ASAP2|ASAP3
KEGG PATHWAY	hsa04610	Complement and coagulation cascades	22	6.2561e-06	0.000208512	MASP1|C8G|F13A1|C1R|SERPINC1|Cpb2|C7|FGA|PROCR|ITGB2|KLKB1|PLAT|SERPINF2|F2|F5|C3ar1|KNG1|C1QB|F9|C1S|F2rl2|VWF
KEGG PATHWAY	hsa04010	MAPK signaling pathway	50	9.67873e-06	0.000307887	Cacna1h|Pdgfa|NGF|RASGRP1|RASGRP3|Cacna2d3|IL1RAP|PDGFRA|MST1|IKBKB|INSR|NFATC3|RAPGEF2|INS|FLT3|IL1R1|ANGPT4|Map4k4|MAP3K2|MAP3K1|DUSP4|MAP3K4|CACNA1G|KDR|NF1|NFKB1|MYD88|EGF|IRAK4|NTF3|TRAF6|FASLG|VEGFC|Cebpz|Pla2g4b|PLA2G4A|FGF3|CACNA2D4|PTPRQ|RASGRF2|TNFRSF1A|KIT|EFL1|CD14|ATF4|MAP3K14|BRAF|CACNG1|Mapk8ip1|ATF2
KEGG PATHWAY	hsa04142	Lysosome	28	1.01619e-05	0.000320149	NAGPA|GNPTAB|IDS|AGA|Ap4b1|DNASE2B|Mfsd8|IGF2R|Atp6ap1|NPC1|Hgsnat|AP3D1|GUSB|AP3B1|GNPTG|CTSC|CTSD|CTSE|AP4E1|Abca2|LAMP1|NAGA|CTNS|LGMN|acp2|GGA3|GLB1|LAMP3
KEGG PATHWAY	hsa05215	Prostate cancer	23	3.52285e-05	0.000953918	Pdgfa|PDGFRA|NFKBIA|HSP90B1|Casp9|IKBKB|INS|EGF|PIK3CB|NFKB1|E2f3|TMPRSS2|PLAT|Rbp3|SRD5A2|MDM2|E2F2|E2F1|GSK3B|CREB3L2|BRAF|ATF4|BCL2
KEGG PATHWAY	hsa04080	Neuroactive ligand-receptor interaction	53	3.53734e-05	0.000953918	AVPR1B|F2rl2|Gcgr|CHRNA10|NTSR1|GABRP|Mas1|TSHR|P2RX1|EDNRA|ADCYAP1R1|P2RX4|LHCGR|FSHB|PTGER4|PRL|Lpar3|KNG1|GPR83|TRPV1|TRH|F2|PDYN|CALCRL|CHRM3|GLRB|drd1|CHRNA5|NPY2R|HTR4|Glp1r|OPRK1|TACR3|AGTR1|GPR156|Vipr2|NMUR1|Edn2|TAAR1|ADRA1D|C3ar1|NPY1R|P2RY8|Mchr1|GALR1|NMBR|Prlhr|CHRND|SCTR|AGTR2|F2RL1|MLNR|Uts2r
KEGG PATHWAY	hsa05145	Toxoplasmosis	25	4.43004e-05	0.00113843	BCL2L1|IL10RA|NFKBIA|IL12B|ITGA6|Casp9|IKBKB|LAMB4|CIITA|NFKB1|MYD88|IRAK4|NOS2|LAMA3|LAMA4|TRAF6|IFNG|LAMC2|LAMC3|LAMC1|TNFRSF1A|Cd40|Xiap|TLR4|BCL2
KEGG PATHWAY	hsa00970	Aminoacyl-tRNA biosynthesis	18	5.32e-05	0.00134085	QRSL1|LARS|GluProRS|IARS|EARS2|Pars2|AARS|IARS2|Mars2|Farsb|RARS|DARS2|SEPSECS|MTTP|Pstk|SARS|AARS2|LARS2
KEGG PATHWAY	hsa04621	NOD-like receptor signaling pathway	33	6.70789e-05	0.00161606	BCL2L1|Gabarapl2|NFKBIA|IKBKB|Fadd|PANX1|DHX33|Dnm1l|TMEM173|NLRP3|ATG16L1|Xiap|Mfn2|CARD9|NOD1|NFKB1|MYD88|Nlrx1|IRAK4|PLCB4|TRAF6|Ikbke|Gprc6a|Trpm2|Trpv2|TAB3|ERBIN|TNFAIP3|IL6|POP1|TLR4|MCU|BCL2
KEGG PATHWAY	hsa05152	Tuberculosis	33	7.37031e-05	0.00173746	IL10RA|HSPA9|NOS2|Casp9|CASP10|Fadd|Apaf1|MRC2|EEA1|CIITA|Atp6ap1|IFNG|CARD9|IRAK2|NFKB1|MYD88|PLK3|IRAK4|RFXANK|ITGB2|TRAF6|PLA2R1|CTSD|IL12B|LAMP1|TNFRSF1A|RFX5|LSP1|IL6|CD14|MALT1|TLR4|BCL2
KEGG PATHWAY	hsa04141	Protein processing in endoplasmic reticulum	31	8.86392e-05	0.00200987	RPN1|RAD23B|SEC24B|Ero1b|HSP90B1|MAN1B1|Ubxn6|NGLY1|SEC31B|SEC31A|HSPH1|SELENOS|Eif2ak4|UBQLN4|DNAJB12|CANX|ERN1|SEL1L|PDIA4|EDEM3|SEC24C|ATF4|STT3B|Ckap4|MBTPS1|YOD1|DNAJC3|Eif2ak1|SSR3|Cebpz|BCL2
KEGG PATHWAY	hsa04140	Autophagy - animal	26	0.000107384	0.00236137	BCL2L1|Gabarapl2|HIF1A|MTMR14|Tsc2|TSC1|ATG16L1|PIK3CB|Eif2ak4|CFLAR|MTMR3|ERN1|ULK2|RAB7B|ULK1|SUPT20H|TRAF6|CTSD|ATG14|LAMP1|ATG2B|DEPTOR|Rps6kb1|SNAP29|INS|BCL2
KEGG PATHWAY	hsa05418	Fluid shear stress and atherosclerosis	27	0.000152428	0.00304951	Pdgfa|NCF1|ACVR1|NCF2|HSP90B1|IKBKB|BMPR1B|MGST1|Bmpr2|IL1R1|Pecam1|Itgb3|PIK3CB|KLF2|NFKB1|CDH5|KDR|ACVR2A|IFNG|PLAT|GPC1|VCAM1|TNFRSF1A|SDC2|HMOX1|MEF2A|BCL2
KEGG PATHWAY	hsa04110	Cell cycle	25	0.000159519	0.00316766	BUB1B|Orc5|Smc3|ANAPC10|TTK|mcm4|WEE2|SMC1B|E2f3|RBL1|RBL2|ORC6|ORC4|ORC3|MCM6|MCM5|Rbp3|MDM2|ANAPC4|E2F4|E2F2|E2F1|Cdc27|GSK3B|CDC45
KEGG PATHWAY	hsa04668	TNF signaling pathway	23	0.00022719	0.00420559	PTGS2|NFKBIA|IKBKB|Fadd|Dnm1l|IL6|PIK3CB|CFLAR|CCL20|JAG1|IL18R1|VCAM1|VEGFC|NFKB1|CASP10|TNFRSF1B|TNFRSF1A|TAB3|TNFAIP3|CREB3L2|MAP3K14|ATF4|ATF2
KEGG PATHWAY	hsa04210	Apoptosis	26	0.000248503	0.00451092	BCL2L1|NGF|SPTAN1|NFKBIA|Casp9|CASP10|Fadd|Apaf1|PIK3CB|CFLAR|NFKB1|Lamb2|ERN1|CTSC|CTSD|PARP1|FASLG|Cebpz|IKBKB|GZMB|TNFRSF1A|PIDD1|Xiap|MAP3K14|ATF4|BCL2
KEGG PATHWAY	hsa05166	Human T-cell leukemia virus 1 infection	36	0.000267378	0.00478723	BCL2L1|NFATC3|BUB1B|NFKBIA|CD4|B2M|CANX|IL6|SPI1|PIK3CB|EGR1|ANAPC10|IL1R1|IKBKB|NFKB1|TERT|ITGB2|E2f3|IL2RA|IL2RB|Rbp3|ANAPC4|TBPL2|TBPL1|E2F2|E2F1|TNFRSF1A|Cdc27|Cd40|SLC2A1|CREB3L2|MAP3K1|Xiap|MAP3K14|ATF4|ATF2
KEGG PATHWAY	hsa05162	Measles	26	0.00030288	0.00530842	BCL2L1|NFKBIA|IL12B|Casp9|IKBKB|Fadd|Apaf1|Eif2ak1|ADAR|Eif2ak4|NFKB1|MYD88|IRAK4|TRAF6|FASLG|Ikbke|IL2RA|IL2RB|TNFAIP3|GSK3B|IL6|MX|TLR4|Rack1|PIK3CB|BCL2
KEGG PATHWAY	hsa05161	Hepatitis B	29	0.000327816	0.00568301	NFATC3|NFKBIA|Casp9|IKBKB|Fadd|Apaf1|IL6|STAT4|PIK3CB|MAP3K1|Atp6ap1|NFKB1|MYD88|IRAK4|E2f3|TRAF6|Rbp3|FASLG|Ikbke|CASP10|E2F2|E2F1|CREB3L2|TLR3|BRAF|TLR4|ATF4|BCL2|ATF2
KEGG PATHWAY	hsa02010	ABC transporters	13	0.000353373	0.00595284	ABCC10|ABCA13|Abcg8|ABCA12|ABCC1|ABCA4|ABCB10|Abca2|ABCA3|Abcd3|ABCC6|ABCC2|ABCC3
KEGG PATHWAY	hsa04014	Ras signaling pathway	37	0.000371744	0.00615589	BCL2L1|Pdgfa|NGF|RASGRP1|RASGRP3|RASSF1|PDGFRA|IKBKB|PLCG2|INSR|INS|FLT3|PIK3CB|MST1|EGF|NF1|Foxo4|NFKB1|KDR|NTF3|SHC3|GNB5|Rassf5|PLA1A|PLA2G2A|FASLG|VEGFC|Pla2g4b|PLA2G4A|FGF3|RASA3|RASGRF2|KIT|EFL1|Rapgef5|ANGPT4|Pak6
KEGG PATHWAY	hsa03013	RNA transport	29	0.000390808	0.00637056	RPP38|Rpp40|Elac2|Nup107|Nup160|Fxr1|NUP37|UPF2|EIF5B|ube2i|NUP133|Gemin2|Eif2b5|Rangap1|NDC1|NUP188|Thoc3|Eif4g1|Nup85|NUP214|TGS1|TPR|THOC5|EIF4G3|GEMIN6|GEMIN4|UPF3A|NUP155|EIF4A3
KEGG PATHWAY	hsa01524	Platinum drug resistance	17	0.000421019	0.00672653	BCL2L1|BRCA1|REV3L|PIK3CB|MSH3|MLH1|Casp9|Xiap|MGST1|FASLG|ABCC2|Fadd|BCL2|MDM2|POLH|Apaf1|ATP7B
KEGG PATHWAY	hsa05223	Non-small cell lung cancer	16	0.000421341	0.00672653	E2f3|ALK|E2F1|RASSF1|PIK3CB|RXRG|Rassf5|MST1|Eml4|Casp9|PLCG2|Rbp3|BRAF|POLK|EGF|E2F2
KEGG PATHWAY	hsa05146	Amoebiasis	20	0.000429005	0.00679955	RAB7B|NOS2|LAMA3|LAMA4|IFNG|ARG2|IL12B|ITGB2|IL6|LAMC1|CD14|PIK3CB|TLR4|C8G|LAMC2|NFKB1|LAMC3|PLCB4|LAMB4|IL1R1
KEGG PATHWAY	hsa05169	Epstein-Barr virus infection	33	0.000478481	0.00738153	NFKBIA|Casp9|IKBKB|PLCG2|B2M|TNFAIP3|Fadd|ENTPD3|PSMD12|POLK|Apaf1|TRAF6|PIK3CB|NEDD4|NFKB1|MYD88|IRAK4|BLNK|E2f3|ENTPD1|Rbp3|Ikbke|Psmc1|MDM2|SNW1|E2F2|E2F1|Cd40|PSMD13|VIM|IL6|MAP3K14|BCL2
KEGG PATHWAY	hsa03430	Mismatch repair	9	0.000485169	0.00741503	MSH3|Rfc5|MLH3|EXO1|RPA1|MLH1|RPA2|Rfc3|PMS2
KEGG PATHWAY	hsa00561	Glycerolipid metabolism	15	0.000554882	0.00822656	LIPC|GPAM|PLPP5|LIPG|Dgkq|Glyctk|TKFC|GPAT4|MBOAT1|AGPAT4|PNLIP|Agpat2|mogat1|Gk|DGKE
KEGG PATHWAY	hsa05202	Transcriptional misregulation in cancer	31	0.000558855	0.00826677	BCL2L1|Pdgfa|SCG2|Mllt3|CCNT2|POLK|FLT3|ncor1|MLF1|MYCN|SPI1|Six4|TEC|HOXA11|Ss18|Mitf|NFKB1|NR4A3|TMPRSS2|RXRG|SLC45A3|PLAT|MDM2|ARNT2|IL2RB|GZMB|Cd40|IL6|CD14|Cebpz|EWSR1
KEGG PATHWAY	hsa04630	Jak-STAT signaling pathway	28	0.000613941	0.00902053	BCL2L1|Pdgfa|PDGFRA|CRLF2|IL10RA|IL12B|IL22|LIFR|STAM|EGF|Il5ra|STAT4|PRL|PIK3CB|OSMR|IL20RA|Il13ra1|IL4R|IL2RA|IFNG|IL7R|CSF3R|IL13RA2|IL2RB|MPL|IL21R|IL6|BCL2
KEGG PATHWAY	hsa03030	DNA replication	11	0.000669928	0.00937211	DNA2|Rfc5|Rnaseh1|RPA1|Rfc3|RPA2|MCM6|MCM5|mcm4|FEN1|POLE2
KEGG PATHWAY	hsa05231	Choline metabolism in cancer	20	0.000674928	0.00937211	Pdgfa|PDGFRA|slc44a5|PIP5K1C|WASF1|PIK3CB|Dgkq|Rps6kb1|HIF1A|Slc22a3|TSC1|CHPT1|PIP5K1B|Slc5a7|Pla2g4b|PLA2G4A|DGKE|Tsc2|EGF|GPCPD1
KEGG PATHWAY	hsa00531	Glycosaminoglycan degradation	8	0.000679174	0.00937211	HPSE|Hyal2|Hyal1|IDS|GLB1|Hgsnat|SPAM1|GUSB
KEGG PATHWAY	hsa05144	Malaria	13	0.000698617	0.00959756	Pecam1|ITGB2|IFNG|COMP|Thbs4|Cd40|THBS1|IL6|VCAM1|TLR4|MYD88|Selp|SDC2
KEGG PATHWAY	hsa04931	Insulin resistance	21	0.000773368	0.0104277	IKBKB|Ppp1r3c|CREB3L2|PPP1R3A|TNFRSF1A|PRKCE|PIK3CB|NFKBIA|Rps6kb1|SLC2A1|GSK3B|IL6|INSR|Mlxip|PPARGC1B|INS|Ogt|NFKB1|G6pc2|Tbc1d4|SLC27A4
KEGG PATHWAY	hsa05143	African trypanosomiasis	11	0.000809783	0.0107202	IDO2|LAMA4|IFNG|KNG1|IL12B|IL6|FASLG|VCAM1|PLCB4|F2RL1|MYD88
KEGG PATHWAY	hsa01523	Antifolate resistance	10	0.00082524	0.010794	IKBKB|ABCC1|GGH|IL6|NFKB1|GART|ABCC3|GARS|ABCC2|slc46a1
KEGG PATHWAY	hsa05142	Chagas disease (American trypanosomiasis)	20	0.00103405	0.012642	IKBKB|NOS2|KNG1|PLCB4|TRAF6|ACE|TNFRSF1A|IFNG|PIK3CB|NFKBIA|IL12B|C1QB|IL6|CFLAR|FASLG|TLR4|Fadd|NFKB1|MYD88|IRAK4
KEGG PATHWAY	hsa04150	mTOR signaling pathway	26	0.00116687	0.0137379	IKBKB|INSR|INS|Tsc2|TSC1|FNIP1|FNIP2|FZD6|PIK3CB|WNT9B|ULK2|FLCN|ULK1|SLC38A9|castor2|DEPTOR|TTI1|TNFRSF1A|GRB10|Rps6kb1|GSK3B|BRAF|WNT9A|DEPDC5|ATP6V1C1|STRADB
KEGG PATHWAY	hsa04918	Thyroid hormone synthesis	16	0.00121403	0.0142168	LRP2|PLCB4|TPO|ATP1B4|PDIA4|ALB|HSP90B1|ATP1B1|CREB3L2|GPX2|GPX7|ATF4|TSHR|Ttf1|CANX|ATF2
KEGG PATHWAY	hsa04810	Regulation of actin cytoskeleton	33	0.00123034	0.0142168	ITGA8|Pdgfa|PDGFRA|LIMK2|ENAH|ITGA4|ITGA6|EGF|NCKAP1|ITGB4|Itgb3|WASF1|PIK3CB|PPP1R12A|ITGB8|ITGB2|DIAPH1|Diaph3|CHRM3|MYLK4|MYLK2|MYLK3|SSH2|FGF3|F2|PIP5K1C|ARPC1B|lap3|KNG1|INS|BRAF|PIP5K1B|Pak6
KEGG PATHWAY	hsa04640	Hematopoietic cell lineage	19	0.00124687	0.0143273	IL7R|CD4|Itgb3|FLT3|CD2|IL2RA|ITGA4|Il5ra|ITGA6|KIT|IL6|Cd5|CD14|Cd7|CSF3R|CD8B|Cd9|IL1R1|IL4R
KEGG PATHWAY	hsa05160	Hepatitis C	26	0.00137374	0.0154146	CLDN14|NFKBIA|Casp9|IKBKB|Fadd|EGF|Apaf1|Eif2ak1|PIK3CB|Eif2ak4|CFLAR|NFKB1|E2f3|TRAF6|IFNG|PSME3|Rbp3|FASLG|Ikbke|E2F2|E2F1|TNFRSF1A|GSK3B|TLR3|BRAF|MX
KEGG PATHWAY	hsa05163	Human cytomegalovirus infection	34	0.00141981	0.0157963	PTGS2|PDGFRA|NFATC3|IL10RA|NFKBIA|Casp9|IKBKB|B2M|Fadd|E2f3|Tsc2|TMEM173|IL1R1|TSC1|IL6|Itgb3|PTGER4|PIK3CB|CXCR2|NFKB1|PLCB4|GNB5|Rbp3|FASLG|MDM2|E2F2|E2F1|TNFRSF1A|lap3|Rps6kb1|GSK3B|CREB3L2|ATF4|ATF2
KEGG PATHWAY	hsa00600	Sphingolipid metabolism	12	0.00146493	0.016053	KDSR|CERS5|Smpd3|ASAH2|CERK|GLB1|Smpd4|SGMS1|GAL3ST1|SGPP2|Neu2|B4galt6
KEGG PATHWAY	hsa04072	Phospholipase D signaling pathway	25	0.00154244	0.0165699	AVPR1B|Pdgfa|PDGFRA|Dgkq|PLCG2|INSR|Lpar3|INS|Tsc2|EGF|TSC1|PIK3CB|CXCR2|Agpat2|DGKE|PLCB4|SHC3|Pla2g4b|PLA2G4A|F2|PIP5K1C|PIP5K1B|KIT|AGPAT4|AGTR1
KEGG PATHWAY	hsa04068	FoxO signaling pathway	23	0.00163448	0.0172128	IL7R|Gabarapl2|PLK3|CPD|PLK4|IKBKB|INSR|EGF|PIK3CB|MST1|KLF2|FBXO25|Foxo4|HOMER2|SIRT1|RBL2|G6pc2|RAG1|FASLG|MDM2|INS|IL6|BRAF
KEGG PATHWAY	hsa00515	Mannose type O-glycan biosynthesis	8	0.00183399	0.0188668	CHST10|B3GALNT2|LARGE1|MGAT5B|RXYLT1|FKTN|B4GALT1|POMT2
KEGG PATHWAY	hsa04919	Thyroid hormone signaling pathway	21	0.00222157	0.0215432	NCOA2|Itgb3|PLCB4|ESR1|NOTCH2|ATP1B4|RXRG|Tbc1d4|HIF1A|ATP1B1|PLCG2|PIK3CB|MED14|DIO1|MED17|Casp9|MDM2|GSK3B|Tsc2|SLC2A1|ncor1
KEGG PATHWAY	hsa03450	Non-homologous end-joining	6	0.00224195	0.0215432	MRE11|FEN1|RAD50|POLL|Xrcc5|XRCC4
KEGG PATHWAY	hsa01212	Fatty acid metabolism	13	0.00225524	0.0215432	HACD1|HACD3|ACOX1|ACSL3|FASN|ACOX3|Elovl5|ELOVL2|ACSBG1|Acadl|MCAT|Mecr|EHHADH
KEGG PATHWAY	hsa04120	Ubiquitin mediated proteolysis	23	0.00248633	0.0233089	TRIM37|Fbxw7|UBOX5|MAP3K1|NEDD4|ANAPC10|FANCL|BRCA1|ube2i|TRAF6|UBA6|HERC3|HERC2|UBA3|UBA1|MDM2|ANAPC4|UBR5|UBE2N|Cdc27|BTRC|Xiap|MGRN1
KEGG PATHWAY	hsa05340	Primary immunodeficiency	10	0.00250529	0.0233863	IL7R|RFXANK|CIITA|Cd40|CD4|RAG1|PTPRC|RFX5|CD8B|BLNK
KEGG PATHWAY	hsa04514	Cell adhesion molecules (CAMs)	24	0.00258925	0.0241357	ITGA8|CLDN14|VCAN|ITGA6|CD4|CNTNAP2|CD2|ICOSLG|Selp|Pecam1|ALCAM|CDH5|ITGB2|JAM2|ITGB8|VCAM1|CD8B|F3|CD274|SDC2|Cd40|ITGA4|PTPRC|CD80
KEGG PATHWAY	hsa05235	PD-L1 expression and PD-1 checkpoint pathway in cancer	17	0.0027557	0.0250112	CD4|RASGRP1|ALK|TRAF6|IFNG|CD274|PIK3CB|NFKBIA|Rps6kb1|Eml4|IKBKB|NFATC3|HIF1A|TLR4|NFKB1|MYD88|EGF
KEGG PATHWAY	hsa00563	Glycosylphosphatidylinositol (GPI)-anchor biosynthesis	8	0.00281524	0.0253758	PGAP1|PIGA|Pigc|Pigl|PIGP|PIGQ|GPLD1|PIGZ
KEGG PATHWAY	hsa05140	Leishmaniasis	15	0.00292422	0.0258602	PTGS2|NCF1|ITGB2|TRAF6|Ncf4|IFNG|NFKBIA|ITGA4|NOS2|IL12B|TLR4|NFKB1|MYD88|NCF2|IRAK4
KEGG PATHWAY	hsa00562	Inositol phosphate metabolism	15	0.00292422	0.0258602	MTMR14|PLCB4|PIK3C2B|PIP5K1C|PIP5K1B|PIK3CB|INPP4B|Inpp4a|PLCH2|PLCG2|FIG4|IMPAD1|MTMR7|MTMR3|MTMR1
KEGG PATHWAY	hsa04974	Protein digestion and absorption	17	0.00304787	0.026489	PRCP|COL9A3|CPA2|ATP1B4|Cpb2|CPB1|ATP1B1|COL18A1|Slc6a19|SLC36A1|XPNPEP2|COL24A1|COL6A3|COL6A2|MEP1A|COL12A1|COL17A1
KEGG PATHWAY	hsa04015	Rap1 signaling pathway	31	0.00306329	0.0265877	Pdgfa|NGF|EVL|RASGRP3|ENAH|PDGFRA|DOCK4|INSR|RAPGEF2|Lpar3|FARP2|INS|EGF|ANGPT4|Itgb3|PLCB4|PIK3CB|THBS1|MAGI1|SIPA1L1|KDR|ITGB2|Arap3|Rassf5|VEGFC|FGF3|KIT|EFL1|Rapgef5|BRAF|BAP1
KEGG PATHWAY	hsa04146	Peroxisome	16	0.0033408	0.0281392	NOS2|ACOX1|Pex7|ACOX2|ACSL3|GNPAT|Pecr|PRDX1|XDH|AMACR|ACOX3|PEX10|Abcd3|PEX12|EHHADH|GSTK1
KEGG PATHWAY	hsa05133	Pertussis	15	0.00364046	0.0300452	NOS2|ITGB2|TRAF6|NLRP3|IL12B|C1QB|IL6|CD14|NOD1|TLR4|C1R|C1S|NFKB1|MYD88|IRAK4
KEGG PATHWAY	hsa04218	Cellular senescence	25	0.00385859	0.0314104	NFATC3|LIN9|HIPK3|Tsc2|TSC1|PIK3CB|Foxm1|TRAF3IP2|SIRT1|E2f3|RBL1|RBL2|MRE11|Rassf5|Rbp3|NFKB1|MDM2|Brf1|E2F4|E2F2|E2F1|BTRC|IL6|RAD50|MCU
KEGG PATHWAY	hsa03420	Nucleotide excision repair	11	0.004037	0.0318578	RAD23B|GTF2H3|GTF2H2|RPA1|Rfc3|RPA2|Rfc5|ERCC6|XPC|MNAT1|POLE2
KEGG PATHWAY	hsa04657	IL-17 signaling pathway	17	0.00408216	0.0319981	CCL20|IKBKB|TRAF6|PTGS2|TAB3|TRAF3IP2|NFKBIA|MUC5B|HSP90B1|GSK3B|IL6|IFNG|Fadd|TNFAIP3|Ikbke|NFKB1|IL17RA
KEGG PATHWAY	hsa01040	Biosynthesis of unsaturated fatty acids	8	0.00416368	0.032443	HACD1|HACD3|ACOX3|ACOX1|Elovl5|ELOVL2|ACOT7|ACOT1
KEGG PATHWAY	hsa04622	RIG-I-like receptor signaling pathway	14	0.00439969	0.0337601	CASP10|MAP3K1|TRAF6|DHX58|TRIM25|NFKBIA|IL12B|TKFC|IKBKB|Fadd|Ikbke|NFKB1|Nlrx1|TMEM173
KEGG PATHWAY	hsa04911	Insulin secretion	16	0.00451763	0.0343753	Snap25|PLCB4|GPR119|ATP1B4|CHRM3|Kcnma1|SLC2A1|ATP1B1|CREB3L2|PCLO|INS|Glp1r|ATF4|ADCYAP1R1|Rims2|ATF2
KEGG PATHWAY	hsa04360	Axon guidance	27	0.00480935	0.0357145	NFATC3|LIMK2|ENAH|ILK|EPHA1|PLCG2|BMPR1B|Bmpr2|BOC|SEMA4D|PLXNB2|PIK3CB|SLIT1|DPYSL5|UNC5C|UNC5D|Slit3|PLXNC1|SEMA3E|Sema3f|ROBO3|GSK3B|EFL1|RHO|SSH2|Pak6|lap3
KEGG PATHWAY	hsa03018	RNA degradation	15	0.00497835	0.0361405	EXOSC10|Pnldc1|LSM1|PNPT1|CNOT10|EXOSC8|Lsm3|HSPA9|TTC37|DCP1A|ENO4|LSM8|DIS3L|CNOT6|DHX36
KEGG PATHWAY	hsa00380	Tryptophan metabolism	10	0.00540514	0.0377611	IDO2|KYNU|ASMT|KMO|AHRR|ALDH8A1|MAOA|Kyat1|EHHADH|ACMSD
KEGG PATHWAY	hsa04115	p53 signaling pathway	14	0.0054563	0.037997	BCL2L1|PPM1D|Serpinb5|CD82|PIDD1|GTSE1|Casp9|GORAB|MDM2|THBS1|Tsc2|Steap3|Apaf1|BCL2
KEGG PATHWAY	hsa03008	Ribosome biogenesis in eukaryotes	18	0.00573073	0.0394884	MDN1|Utp6|RPP38|BMS1|TCOF1|NOP58|HEATR1|NOP56|LSG1|UTP14A|Rpp40|WDR36|REXO5|UTP15|MPHOSPH10|NVL|Spata5|NAT10
KEGG PATHWAY	hsa00564	Glycerophospholipid metabolism	17	0.00589337	0.040439	PLD4|PTDSS1|GPAM|PLPP5|GPAT4|Dgkq|etnppl|PLA2G2A|MBOAT1|AGPAT4|Agpat2|GNPAT|Pla2g4b|PLA2G4A|DGKE|CHPT1|GPCPD1
KEGG PATHWAY	hsa04979	Cholesterol metabolism	11	0.00600889	0.0407458	LRP2|LIPC|SOAT1|LIPG|Abcg8|APOH|CYP27A1|NPC1|ANGPTL3|CYP7A1|OSBPL5
KEGG PATHWAY	hsa00330	Arginine and proline metabolism	11	0.00600889	0.0407458	Prodh|NOS2|SMOX|ARG2|SRM|P4HA2|GATM|MAOA|P4HA1|Cndp1|AZI2
KEGG PATHWAY	hsa00510	N-Glycan biosynthesis	11	0.00600889	0.0407458	RPN1|Mgat4b|ALG6|MAN1B1|MGAT4A|STT3B|B4GALT1|ALG11|ALG13|Alg14|MGAT5B
KEGG PATHWAY	hsa04932	Non-alcoholic fatty liver disease (NAFLD)	23	0.00615304	0.0414364	IKBKB|INSR|Mlxip|INS|NDUFV3|PIK3CB|NDUFA10|NFKB1|ERN1|NDUFA5|Ndufb5|NDUFA8|COX4I1|FASLG|Cebpz|COX7A2L|TNFRSF1A|GSK3B|IL6|NDUFS1|ATF4|UQCRC2|UQCRC1
KEGG PATHWAY	hsa05164	Influenza A	25	0.00623201	0.0418426	NFKBIA|IL12B|Casp9|IKBKB|Fadd|Apaf1|NLRP3|CIITA|ADAR|NFKB1|MYD88|Nlrx1|IRAK4|IFNG|TRIM25|TMPRSS2|FASLG|Ikbke|TNFRSF1A|DNAJC3|IL6|TLR3|MX|TLR4|PIK3CB
KEGG PATHWAY	hsa04614	Renin-angiotensin system	7	0.00639952	0.0420245	ACE|ATP6AP2|Mas1|AGTR2|AGTR1|PRCP|NLN
KEGG PATHWAY	hsa00450	Selenocompound metabolism	6	0.00640661	0.0420245	Mtr|Mars2|SEPSECS|Pstk|Kyat1|Txnrd2
KEGG PATHWAY	hsa04659	Th17 cell differentiation	18	0.00677896	0.0442455	IL6|IL2RB|NFKBIA|IL4R|IL2RA|IFNG|RXRG|CD4|AHR|IL22|NFATC3|HIF1A|IKBKB|IL1RAP|NFKB1|IL21R|ROR2|IL1R1
KEGG PATHWAY	hsa04070	Phosphatidylinositol signaling system	17	0.00701745	0.0456428	MTMR14|PLCB4|PIK3C2B|PIP5K1C|PIP5K1B|PIK3CB|Dgkq|INPP4B|Inpp4a|PPIP5K2|PLCG2|PPIP5K1|IMPAD1|MTMR7|MTMR3|MTMR1|DGKE
KEGG PATHWAY	hsa05212	Pancreatic cancer	14	0.00741403	0.0459207	BCL2L1|BRCA2|E2f3|E2F2|E2F1|PIK3CB|Rps6kb1|Casp9|IKBKB|Rbp3|BRAF|NFKB1|POLK|EGF
KEGG PATHWAY	hsa00511	Other glycan degradation	6	0.0079992	0.048807	MAN2B2|Neu2|AGA|GLB1|MAN2C1|FUCA2
KEGG PATHWAY	hsa03320	PPAR signaling pathway	14	0.00817809	0.0495754	CYP27A1|ACOX1|ACOX2|ACSL3|RXRG|ILK|EHHADH|ACSBG1|Acadl|ACOX3|SLC27A4|CYP7A1|Gk|PLIN2

## Sheet: Table S19
Table S19. Functional categories of positively selected genes in peafowl under branch model
Category	ID	Terms	Input number	P-Value	Corrected P-Value	Input
KEGG PATHWAY	hsa05200	Pathways in cancer	2	0.0076766	0.0212769	ETS1|CCDC6
KEGG PATHWAY	hsa00760	Nicotinate and nicotinamide metabolism	1	0.00787018	0.0212769	NMNAT2
KEGG PATHWAY	hsa05216	Thyroid cancer	1	0.00963958	0.0223599	CCDC6
KEGG PATHWAY	hsa05211	Renal cell carcinoma	1	0.0176922	0.0306211	ETS1
KEGG PATHWAY	hsa04928	Parathyroid hormone synthesis, secretion and action	1	0.0269295	0.0406653	MEF2C
KEGG PATHWAY	hsa04919	Thyroid hormone signaling pathway	1	0.0301564	0.0440597	MED27
KEGG PATHWAY	hsa04371	Apelin signaling pathway	1	0.0346086	0.0484539	MEF2C
KEGG PATHWAY	hsa05418	Fluid shear stress and atherosclerosis	1	0.0351021	0.0484539	MEF2C
Gene Ontology	GO:2000311	regulation of AMPA receptor activity	2	1.47356e-05	0.0033155	MEF2C|Gsg1l
Gene Ontology	GO:0071222	cellular response to lipopolysaccharide	2	0.000727189	0.0161766	TNIP2|MEF2C
Gene Ontology	GO:0005654	nucleoplasm	5	0.00114849	0.0161766	TNIP2|MEF2C|ETS1|MED27|COPS7A
Gene Ontology	GO:0005667	transcription regulator complex	2	0.00146581	0.0161766	ETS1|MED27
Gene Ontology	GO:0002634	regulation of germinal center formation	1	0.00152763	0.0161766	MEF2C
Gene Ontology	GO:0003211	cardiac ventricle formation	1	0.00152763	0.0161766	MEF2C
Gene Ontology	GO:1905563	negative regulation of vascular endothelial cell proliferation	1	0.00152763	0.0161766	MEF2C
Gene Ontology	GO:0055012	ventricular cardiac muscle cell differentiation	1	0.00152763	0.0161766	MEF2C
Gene Ontology	GO:0010387	COP9 signalosome assembly	1	0.00152763	0.0161766	COPS7A
Gene Ontology	GO:0010715	regulation of extracellular matrix disassembly	1	0.00152763	0.0161766	ETS1
Gene Ontology	GO:0005515	protein binding	8	0.00159891	0.0161766	MEF2C|Gsg1l|MED27|TNIP2|ETS1|CCDC6|Bcl7a|COPS7A
Gene Ontology	GO:0060536	cartilage morphogenesis	1	0.00178203	0.0161766	MEF2C
Gene Ontology	GO:0034134	toll-like receptor 2 signaling pathway	1	0.00178203	0.0161766	TNIP2
Gene Ontology	GO:0071864	positive regulation of cell proliferation in bone marrow	1	0.00178203	0.0161766	MEF2C
Gene Ontology	GO:0034616	response to laminar fluid shear stress	1	0.00178203	0.0161766	ETS1
Gene Ontology	GO:0010694	positive regulation of alkaline phosphatase activity	1	0.00178203	0.0161766	MEF2C
Gene Ontology	GO:1904753	negative regulation of vascular associated smooth muscle cell migration	1	0.00178203	0.0161766	MEF2C
Gene Ontology	GO:0030578	PML body organization	1	0.00203637	0.0161766	ETS1
Gene Ontology	GO:2000987	positive regulation of behavioral fear response	1	0.00203637	0.0161766	MEF2C
Gene Ontology	GO:0014033	neural crest cell differentiation	1	0.00203637	0.0161766	MEF2C
Gene Ontology	GO:0003680	minor groove of adenine-thymine-rich DNA binding	1	0.00229066	0.0161766	MEF2C
Gene Ontology	GO:0014902	myotube differentiation	1	0.00229066	0.0161766	MEF2C
Gene Ontology	GO:0048667	cell morphogenesis involved in neuron differentiation	1	0.00229066	0.0161766	MEF2C
Gene Ontology	GO:0002467	germinal center formation	1	0.00229066	0.0161766	MEF2C
Gene Ontology	GO:0048643	positive regulation of skeletal muscle tissue development	1	0.00229066	0.0161766	MEF2C
Gene Ontology	GO:2000727	positive regulation of cardiac muscle cell differentiation	1	0.00254488	0.0161766	MEF2C
Gene Ontology	GO:0016528	sarcoplasm	1	0.00254488	0.0161766	MEF2C
Gene Ontology	GO:0023035	CD40 signaling pathway	1	0.00254488	0.0161766	TNIP2
Gene Ontology	GO:0071374	cellular response to parathyroid hormone stimulus	1	0.00254488	0.0161766	MEF2C
Gene Ontology	GO:0045944	positive regulation of transcription by RNA polymerase II	3	0.00265636	0.0161766	TNIP2|MEF2C|ETS1
Gene Ontology	GO:0051963	regulation of synapse assembly	1	0.00279905	0.0161766	MEF2C
Gene Ontology	GO:0000338	protein deneddylation	1	0.00279905	0.0161766	COPS7A
Gene Ontology	GO:0051272	positive regulation of cellular component movement	1	0.00279905	0.0161766	ETS1
Gene Ontology	GO:0002021	response to dietary excess	1	0.00279905	0.0161766	slc25a25
Gene Ontology	GO:0060998	regulation of dendritic spine development	1	0.00279905	0.0161766	MEF2C
Gene Ontology	GO:0060055	angiogenesis involved in wound healing	1	0.00279905	0.0161766	ETS1
Gene Ontology	GO:0008134	transcription factor binding	2	0.00297876	0.0161766	MEF2C|ETS1
Gene Ontology	GO:0003139	secondary heart field specification	1	0.00305316	0.0161766	MEF2C
Gene Ontology	GO:0048703	embryonic viscerocranium morphogenesis	1	0.00305316	0.0161766	MEF2C
Gene Ontology	GO:0009165	nucleotide biosynthetic process	1	0.00305316	0.0161766	NMNAT2
Gene Ontology	GO:0071498	cellular response to fluid shear stress	1	0.00330721	0.0161766	MEF2C
Gene Ontology	GO:0009435	NAD biosynthetic process	1	0.00330721	0.0161766	NMNAT2
Gene Ontology	GO:0034138	toll-like receptor 3 signaling pathway	1	0.00330721	0.0161766	TNIP2
Gene Ontology	GO:0021854	hypothalamus development	1	0.00330721	0.0161766	ETS1
Gene Ontology	GO:0099149	regulation of postsynaptic neurotransmitter receptor internalization	1	0.00330721	0.0161766	Gsg1l
Gene Ontology	GO:1904996	positive regulation of leukocyte adhesion to vascular endothelial cell	1	0.00330721	0.0161766	ETS1
Gene Ontology	GO:0051145	smooth muscle cell differentiation	1	0.0035612	0.0170483	MEF2C
Gene Ontology	GO:0014898	cardiac muscle hypertrophy in response to stress	1	0.00381514	0.0178835	MEF2C
Gene Ontology	GO:0010628	positive regulation of gene expression	2	0.0042663	0.0180655	MEF2C|ETS1
Gene Ontology	GO:0071837	HMG box domain binding	1	0.00432283	0.0180655	MEF2C
Gene Ontology	GO:0034162	toll-like receptor 9 signaling pathway	1	0.00432283	0.0180655	TNIP2
Gene Ontology	GO:0044849	estrous cycle	1	0.00432283	0.0180655	ETS1
Gene Ontology	GO:0019674	NAD metabolic process	1	0.00432283	0.0180655	NMNAT2
Gene Ontology	GO:0043523	regulation of neuron apoptotic process	1	0.00457659	0.0180655	MEF2C
Gene Ontology	GO:0045333	cellular respiration	1	0.00457659	0.0180655	slc25a25
Gene Ontology	GO:0030224	monocyte differentiation	1	0.00457659	0.0180655	MEF2C
Gene Ontology	GO:0043032	positive regulation of macrophage activation	1	0.00457659	0.0180655	TNIP2
Gene Ontology	GO:1904706	negative regulation of vascular associated smooth muscle cell proliferation	1	0.00483029	0.0187382	MEF2C
Gene Ontology	GO:0030279	negative regulation of ossification	1	0.00508394	0.0187522	MEF2C
Gene Ontology	GO:0046928	regulation of neurotransmitter secretion	1	0.00508394	0.0187522	MEF2C
Gene Ontology	GO:0030220	platelet formation	1	0.00508394	0.0187522	MEF2C
Gene Ontology	GO:0032094	response to food	1	0.00559105	0.0193385	slc25a25
Gene Ontology	GO:0030318	melanocyte differentiation	1	0.00559105	0.0193385	MEF2C
Gene Ontology	GO:0001782	B cell homeostasis	1	0.00559105	0.0193385	MEF2C
Gene Ontology	GO:0043537	negative regulation of blood vessel endothelial cell migration	1	0.00559105	0.0193385	MEF2C
Gene Ontology	GO:0000715	nucleotide-excision repair, DNA damage recognition	1	0.00584452	0.0193385	COPS7A
Gene Ontology	GO:0045663	positive regulation of myoblast differentiation	1	0.00584452	0.0193385	MEF2C
Gene Ontology	GO:0070530	K63-linked polyubiquitin modification-dependent protein binding	1	0.00584452	0.0193385	TNIP2
Gene Ontology	GO:0001228	DNA-binding transcription activator activity, RNA polymerase II-specific	2	0.00599109	0.0195362	MEF2C|ETS1
Gene Ontology	GO:0005347	ATP transmembrane transporter activity	1	0.00660458	0.02093	slc25a25
Gene Ontology	GO:0060045	positive regulation of cardiac muscle cell proliferation	1	0.00660458	0.02093	MEF2C
Gene Ontology	GO:0051149	positive regulation of muscle cell differentiation	1	0.00685781	0.0211371	MEF2C
Gene Ontology	GO:0051403	stress-activated MAPK cascade	1	0.00685781	0.0211371	TNIP2
Gene Ontology	GO:0021983	pituitary gland development	1	0.00711099	0.0212769	ETS1
Gene Ontology	GO:0035035	histone acetyltransferase binding	1	0.00736411	0.0212769	ETS1
Gene Ontology	GO:0015867	ATP transport	1	0.00736411	0.0212769	slc25a25
Gene Ontology	GO:2000310	regulation of NMDA receptor activity	1	0.00761717	0.0212769	MEF2C
Gene Ontology	GO:0001958	endochondral ossification	1	0.00761717	0.0212769	MEF2C
Gene Ontology	GO:0060612	adipose tissue development	1	0.00787018	0.0212769	slc25a25
Gene Ontology	GO:0051966	regulation of synaptic transmission, glutamatergic	1	0.00787018	0.0212769	MEF2C
Gene Ontology	GO:0031593	polyubiquitin modification-dependent protein binding	1	0.00812312	0.0212769	TNIP2
Gene Ontology	GO:2000352	negative regulation of endothelial cell apoptotic process	1	0.00812312	0.0212769	TNIP2
Gene Ontology	GO:0006915	apoptotic process	2	0.00812804	0.0212769	TNIP2|MEF2C
Gene Ontology	GO:0045765	regulation of angiogenesis	1	0.00837601	0.0212769	ETS1
Gene Ontology	GO:0001974	blood vessel remodeling	1	0.00837601	0.0212769	MEF2C
Gene Ontology	GO:0045648	positive regulation of erythrocyte differentiation	1	0.00837601	0.0212769	ETS1
Gene Ontology	GO:0045893	positive regulation of transcription, DNA-templated	2	0.00841621	0.0212769	MEF2C|ETS1
Gene Ontology	GO:0070555	response to interleukin-1	1	0.00862884	0.021335	ETS1
Gene Ontology	GO:0046034	ATP metabolic process	1	0.00862884	0.021335	slc25a25
Gene Ontology	GO:0042100	B cell proliferation	1	0.00888161	0.0217213	MEF2C
Gene Ontology	GO:0033613	activating transcription factor binding	1	0.00913433	0.0220992	MEF2C
Gene Ontology	GO:0008180	COP9 signalosome	1	0.00938698	0.0222323	COPS7A
Gene Ontology	GO:0048870	cell motility	1	0.00938698	0.0222323	ETS1
Gene Ontology	GO:0030154	cell differentiation	2	0.00961479	0.0223599	MEF2C|ETS1
Gene Ontology	GO:0003700	DNA-binding transcription factor activity	2	0.00995715	0.0223778	MEF2C|ETS1
Gene Ontology	GO:0030501	positive regulation of bone mineralization	1	0.0101446	0.0223778	MEF2C
Gene Ontology	GO:0002062	chondrocyte differentiation	1	0.0101446	0.0223778	MEF2C
Gene Ontology	GO:0043536	positive regulation of blood vessel endothelial cell migration	1	0.0101446	0.0223778	ETS1
Gene Ontology	GO:0016592	mediator complex	1	0.0101446	0.0223778	MED27
Gene Ontology	GO:1902895	positive regulation of pri-miRNA transcription by RNA polymerase II	1	0.010397	0.022712	ETS1
Gene Ontology	GO:0030890	positive regulation of B cell proliferation	1	0.0106494	0.0228201	MEF2C
Gene Ontology	GO:0001568	blood vessel development	1	0.0106494	0.0228201	MEF2C
Gene Ontology	GO:0043010	camera-type eye development	1	0.0109017	0.0231404	slc25a25
Gene Ontology	GO:0000978	RNA polymerase II cis-regulatory region sequence-specific DNA binding	2	0.0115481	0.0240653	MEF2C|ETS1
Gene Ontology	GO:0035914	skeletal muscle cell differentiation	1	0.0116583	0.0240653	MEF2C
Gene Ontology	GO:0045652	regulation of megakaryocyte differentiation	1	0.0116583	0.0240653	MEF2C
Gene Ontology	GO:0003151	outflow tract morphogenesis	1	0.0119104	0.0243621	MEF2C
Gene Ontology	GO:0014823	response to activity	1	0.0121624	0.0246535	slc25a25
Gene Ontology	GO:0048167	regulation of synaptic plasticity	1	0.0129181	0.0254962	MEF2C
Gene Ontology	GO:0007519	skeletal muscle tissue development	1	0.0129181	0.0254962	MEF2C
Gene Ontology	GO:0048666	neuron development	1	0.0129181	0.0254962	MEF2C
Gene Ontology	GO:0099061	integral component of postsynaptic density membrane	1	0.0131699	0.025545	Gsg1l
Gene Ontology	GO:0019827	stem cell population maintenance	1	0.0131699	0.025545	MED27
Gene Ontology	GO:0009612	response to mechanical stimulus	1	0.0139249	0.0267786	ETS1
Gene Ontology	GO:0010595	positive regulation of endothelial cell migration	1	0.0141764	0.0270313	ETS1
Gene Ontology	GO:0071560	cellular response to transforming growth factor beta stimulus	1	0.0144279	0.0272797	MEF2C
Gene Ontology	GO:0006959	humoral immune response	1	0.0149308	0.0277662	MEF2C
Gene Ontology	GO:0006357	regulation of transcription by RNA polymerase II	2	0.0149321	0.0277662	ETS1|MED27
Gene Ontology	GO:0045669	positive regulation of osteoblast differentiation	1	0.0154334	0.0282317	MEF2C
Gene Ontology	GO:0007611	learning or memory	1	0.0154334	0.0282317	MEF2C
Gene Ontology	GO:0060079	excitatory postsynaptic potential	1	0.0159357	0.0289156	MEF2C
Gene Ontology	GO:0001947	heart looping	1	0.0161868	0.0291363	MEF2C
Gene Ontology	GO:0007249	I-kappaB kinase/NF-kappaB signaling	1	0.0166888	0.0298015	TNIP2
Gene Ontology	GO:0060021	roof of mouth development	1	0.0169397	0.0299836	MEF2C
Gene Ontology	GO:0070301	cellular response to hydrogen peroxide	1	0.0171906	0.0299836	ETS1
Gene Ontology	GO:0035690	cellular response to drug	1	0.0171906	0.0299836	MEF2C
Gene Ontology	GO:0006283	transcription-coupled nucleotide-excision repair	1	0.0184441	0.0316787	COPS7A
Gene Ontology	GO:0000981	DNA-binding transcription factor activity, RNA polymerase II-specific	2	0.019877	0.0338812	MEF2C|ETS1
Gene Ontology	GO:0071277	cellular response to calcium ion	1	0.0206967	0.0347155	MEF2C
Gene Ontology	GO:0050729	positive regulation of inflammatory response	1	0.0206967	0.0347155	ETS1
Gene Ontology	GO:0045666	positive regulation of neuron differentiation	1	0.0209467	0.0347155	MEF2C
Gene Ontology	GO:0007565	female pregnancy	1	0.0214465	0.0347155	ETS1
Gene Ontology	GO:1903508	positive regulation of nucleic acid-templated transcription	1	0.0214465	0.0347155	MED27
Gene Ontology	GO:0098685	Schaffer collateral - CA1 synapse	1	0.0214465	0.0347155	Gsg1l
Gene Ontology	GO:0035264	multicellular organism growth	1	0.0214465	0.0347155	slc25a25
Gene Ontology	GO:0000790	nuclear chromatin	2	0.0216611	0.0348125	MEF2C|ETS1
Gene Ontology	GO:0007517	muscle organ development	1	0.0226951	0.0362155	MEF2C
Gene Ontology	GO:0098794	postsynapse	1	0.0236929	0.037279	MEF2C
Gene Ontology	GO:0050871	positive regulation of B cell activation	1	0.0236929	0.037279	TNIP2
Gene Ontology	GO:0070498	interleukin-1-mediated signaling pathway	1	0.0239422	0.0374097	TNIP2
Gene Ontology	GO:0050728	negative regulation of inflammatory response	1	0.0241915	0.0375385	ETS1
Gene Ontology	GO:0005200	structural constituent of cytoskeleton	1	0.0256858	0.0395842	CCDC6
Gene Ontology	GO:0032355	response to estradiol	1	0.0266809	0.0406653	ETS1
Gene Ontology	GO:0001649	osteoblast differentiation	1	0.0269295	0.0406653	MEF2C
Gene Ontology	GO:0000151	ubiquitin ligase complex	1	0.027178	0.0407671	MED27
Gene Ontology	GO:0001764	neuron migration	1	0.0279234	0.0416077	MEF2C
Gene Ontology	GO:0042826	histone deacetylase binding	1	0.0289164	0.0428039	MEF2C
Gene Ontology	GO:0070588	calcium ion transmembrane transport	1	0.0291645	0.042889	slc25a25
Gene Ontology	GO:0050853	B cell receptor signaling pathway	1	0.0308997	0.0448544	MEF2C
Gene Ontology	GO:0005829	cytosol	4	0.0312042	0.0450061	TNIP2|CCDC6|MED27|COPS7A
Gene Ontology	GO:0045766	positive regulation of angiogenesis	1	0.0331266	0.0471739	ETS1
Gene Ontology	GO:0017124	SH3 domain binding	1	0.0331266	0.0471739	CCDC6
Gene Ontology	GO:0007010	cytoskeleton organization	1	0.0348554	0.0484539	CCDC6
Gene Ontology	GO:0043524	negative regulation of neuron apoptotic process	1	0.0348554	0.0484539	MEF2C
Gene Ontology	GO:0030182	neuron differentiation	1	0.0351021	0.0484539	MEF2C
Gene Ontology	GO:0005770	late endosome	1	0.0353488	0.0484968	NMNAT2
Gene Ontology	GO:0030659	cytoplasmic vesicle membrane	1	0.036335	0.0495477	NMNAT2
